# Supplementary material for: Poly[[tris­[μ-2,2′-(butane-1,4-diyl­dithio)bis­(1,3,4-thia­diazole)-κ2 N 4:N 4′]copper(II)] bis­(perchlorate)]
Source: Acta Crystallogr Sect E Struct Rep Online. 2009 Feb 21;65(Pt 3):m307. doi: 10.1107/S1600536809005625 (PMC2968516; doi:10.1107/S1600536809005625)
Supplement: Supplementary file 1 [file e-65-0m307-sup1.cif]

##############################################################################
###                                                                        ###
###        Electronic paper (Acta Crystallographica Section E)             ###
###                                                                        ###
##############################################################################
#                                                                            #
# This CIF contains the data in a paper accepted for publication in Acta     #
# Crystallographica Section E. It conforms to the requirements of Notes      #
# for Authors for Section E, and has been peer reviewed under the auspices   #
# of the IUCr Commission on Journals.                                        #
#                                                                            #
# Full details of the Crystallographic Information File format               #
# are given in the paper "The Crystallographic Information File (CIF):       #
# a New Standard Archive File for Crystallography" by S. R. Hall, F. H.      #
# Allen and I. D. Brown [Acta Cryst. (1991), A47, 655-685].                  #
#                                                                            #
# The current version of the core CIF dictionary is obtainable from          #
# ftp://ftp.iucr.org/pub/cif_core.dic. The current version number is 2.4.    #
#                                                                            #
# Software is freely available for graphical display of the structure(s) in  #
# this CIF.  For information consult the CIF home page http://www.iucr.org/  #
# cif/home.html                                                              #
#                                                                            #
# This file may be used for bona fide research purposes within the           #
# scientific community so long as proper attribution is given to the journal # 
# article from which it was obtained.                                        #
#                                                                            #
##############################################################################
                                             
data_I
_audit_creation_method     SHELXL-97
_chemical_name_systematic
;
Poly[[tris[\m-2,2'-(butane-1,4-diyldithio)bis(1,3,4-thiadiazole)-
\k^2^<i>N</i>^4^:<i>N</i>^4'^]copper(II)] bis(perchlorate)]
;
_chemical_name_common     ?
_chemical_formula_moiety     'C24 H30 Cu N12 S12 2+, 2(Cl O4 -)'
_chemical_formula_sum     'C24 H30 Cl2 Cu N12 O8 S12'
_chemical_formula_iupac     '[Cu (C8 H10 N4 S4)3] (Cl O4)2'
_chemical_formula_weight     1133.76
_chemical_melting_point     ?
_symmetry_cell_setting     trigonal
_symmetry_space_group_name_H-M     'R -3'
_symmetry_space_group_name_Hall     '-R 3'
loop_
    _symmetry_equiv_pos_as_xyz
    'x, y, z'
    '-y, x-y, z'
    '-x+y, -x, z'
    'x+2/3, y+1/3, z+1/3'
    '-y+2/3, x-y+1/3, z+1/3'
    '-x+y+2/3, -x+1/3, z+1/3'
    'x+1/3, y+2/3, z+2/3'
    '-y+1/3, x-y+2/3, z+2/3'
    '-x+y+1/3, -x+2/3, z+2/3'
    '-x, -y, -z'
    'y, -x+y, -z'
    'x-y, x, -z'
    '-x+2/3, -y+1/3, -z+1/3'
    'y+2/3, -x+y+1/3, -z+1/3'
    'x-y+2/3, x+1/3, -z+1/3'
    '-x+1/3, -y+2/3, -z+2/3'
    'y+1/3, -x+y+2/3, -z+2/3'
    'x-y+1/3, x+2/3, -z+2/3'
_cell_length_a     10.5455(6)
_cell_length_b     10.5455(6)
_cell_length_c     33.728(4)
_cell_angle_alpha     90.00
_cell_angle_beta     90.00
_cell_angle_gamma     120.00
_cell_volume     3248.3(5)
_cell_formula_units_Z     3
_cell_measurement_reflns_used     2638
_cell_measurement_theta_min     2.31
_cell_measurement_theta_max     24.51
_cell_measurement_temperature     291(2)
_exptl_crystal_description     block
_exptl_crystal_colour     blue
_exptl_crystal_size_max     0.28
_exptl_crystal_size_mid     0.21
_exptl_crystal_size_min     0.14
_exptl_crystal_density_diffrn     1.739
_exptl_crystal_density_meas     ?
_exptl_crystal_density_method     'not measured'
_exptl_crystal_F_000     1731
_exptl_absorpt_coefficient_mu     1.266
_exptl_absorpt_correction_type     multi-scan
_exptl_absorpt_process_details     '(SADABS; Bruker, 1997)'
_exptl_absorpt_correction_T_min     0.7166
_exptl_absorpt_correction_T_max     0.8387
_exptl_special_details
;
;
_diffrn_ambient_temperature     291(2)
_diffrn_radiation_type     MoK\a
_diffrn_radiation_wavelength     0.71073
_diffrn_radiation_source     'fine-focus sealed tube'
_diffrn_radiation_monochromator     graphite
_diffrn_measurement_device_type     'Bruker SMART CCD area-detector'
_diffrn_measurement_method     '\f and \w'
_diffrn_detector_area_resol_mean     ?
_diffrn_reflns_number     9432
_diffrn_reflns_av_R_equivalents     0.0278
_diffrn_reflns_av_sigmaI/netI     0.0202
_diffrn_reflns_theta_min     2.31
_diffrn_reflns_theta_max     27.49
_diffrn_reflns_theta_full     27.49
_diffrn_measured_fraction_theta_max     0.999
_diffrn_measured_fraction_theta_full     0.999
_diffrn_reflns_limit_h_min     -13
_diffrn_reflns_limit_h_max     13
_diffrn_reflns_limit_k_min     -13
_diffrn_reflns_limit_k_max     13
_diffrn_reflns_limit_l_min     -43
_diffrn_reflns_limit_l_max     43
_diffrn_standards_number     0
_diffrn_standards_interval_count     ?
_diffrn_standards_interval_time     ?
_diffrn_standards_decay_%     0
_refine_special_details
;
;
_reflns_number_total     1673
_reflns_number_gt     1320
_reflns_threshold_expression     I>2\s(I)
_refine_ls_structure_factor_coef     Fsqd
_refine_ls_matrix_type     full
_refine_ls_R_factor_all     0.0610
_refine_ls_R_factor_gt     0.0473
_refine_ls_wR_factor_gt     0.1216
_refine_ls_wR_factor_ref     0.1331
_refine_ls_goodness_of_fit_ref     1.049
_refine_ls_restrained_S_all     1.049
_refine_ls_number_reflns     1673
_refine_ls_number_parameters     90
_refine_ls_number_restraints     0
_refine_ls_hydrogen_treatment     constr
_refine_ls_weighting_scheme     calc
_refine_ls_weighting_details
        'calc w=1/[\s^2^(Fo^2^)+(0.0617P)^2^+10.9603P] where P=(Fo^2^+2Fc^2^)/3'
_atom_sites_solution_hydrogens     geom
_atom_sites_solution_primary     direct
_atom_sites_solution_secondary     difmap
_refine_ls_shift/su_max     0.000
_refine_ls_shift/su_mean     0.000
_refine_diff_density_max     0.818
_refine_diff_density_min     -0.509
_refine_ls_extinction_method     none
_refine_ls_extinction_coef     ?
loop_
    _atom_type_symbol
    _atom_type_description
    _atom_type_scat_dispersion_real
    _atom_type_scat_dispersion_imag
    _atom_type_scat_source
    'C' 'C' 0.0033 0.0016
                         'International Tables Vol C Tables 4.2.6.8 and 6.1.1.4'
    'H' 'H' 0.0000 0.0000
                         'International Tables Vol C Tables 4.2.6.8 and 6.1.1.4'
    'N' 'N' 0.0061 0.0033
                         'International Tables Vol C Tables 4.2.6.8 and 6.1.1.4'
    'O' 'O' 0.0106 0.0060
                         'International Tables Vol C Tables 4.2.6.8 and 6.1.1.4'
    'S' 'S' 0.1246 0.1234
                         'International Tables Vol C Tables 4.2.6.8 and 6.1.1.4'
    'Cu' 'Cu' 0.3201 1.2651
                         'International Tables Vol C Tables 4.2.6.8 and 6.1.1.4'
    'Cl' 'Cl' 0.1484 0.1585
                         'International Tables Vol C Tables 4.2.6.8 and 6.1.1.4'
_computing_data_collection     'SMART (Bruker, 1997)'
_computing_cell_refinement     'SAINT (Bruker, 1997)'
_computing_data_reduction     'SAINT (Bruker, 1997)'
_computing_structure_solution     'SHELXS97 (Sheldrick, 2008)'
_computing_structure_refinement     'SHELXL97 (Sheldrick, 2008)'
_computing_molecular_graphics     'SHELXTL (Sheldrick, 2008)'
_computing_publication_material     'SHELXTL (Sheldrick, 2008)'
loop_
    _atom_site_type_symbol
    _atom_site_label
    _atom_site_fract_x
    _atom_site_fract_y
    _atom_site_fract_z
    _atom_site_U_iso_or_equiv
    _atom_site_adp_type
    _atom_site_calc_flag
    _atom_site_refinement_flags
    _atom_site_occupancy
    _atom_site_disorder_assembly
    _atom_site_disorder_group
    Cu Cu1 1.0000 1.0000 0.5000 0.0338(2) Uani d S 1 . .
    Cl Cl1 0.3333 0.6667 0.45984(7) 0.0692(5) Uani d S 1 . .
    S S1 0.94592(14) 0.59055(13) 0.43361(3) 0.0702(4) Uani d . 1 . .
    S S2 0.71904(11) 0.56831(12) 0.37580(3) 0.0608(3) Uani d . 1 . .
    O O1 0.3599(4) 0.8063(4) 0.47130(14) 0.1084(13) Uani d . 1 . .
    O O2 0.3333 0.6667 0.4165(2) 0.124(3) Uani d S 1 . .
    N N1 0.8519(3) 0.7722(3) 0.43379(8) 0.0500(7) Uani d . 1 . .
    N N2 0.9537(3) 0.8133(3) 0.46412(8) 0.0461(6) Uani d . 1 . .
    C C1 1.0099(4) 0.7300(4) 0.46704(11) 0.0578(9) Uani d . 1 . .
    H H1 1.0802 0.7448 0.4860 0.069 Uiso calc R 1 . .
    C C2 0.8366(4) 0.6570(4) 0.41560(10) 0.0501(8) Uani d . 1 . .
    C C3 0.6329(4) 0.6782(5) 0.36973(12) 0.0615(9) Uani d . 1 . .
    H H3A 0.5323 0.6158 0.3613 0.074 Uiso calc R 1 . .
    H H3B 0.6313 0.7208 0.3951 0.074 Uiso calc R 1 . .
    C C4 0.7119(5) 0.8003(5) 0.33947(13) 0.0679(11) Uani d . 1 . .
    H H4A 0.8032 0.8758 0.3508 0.082 Uiso calc R 1 . .
    H H4B 0.7351 0.7613 0.3163 0.082 Uiso calc R 1 . .
loop_
    _atom_site_aniso_label
    _atom_site_aniso_U_11
    _atom_site_aniso_U_22
    _atom_site_aniso_U_33
    _atom_site_aniso_U_12
    _atom_site_aniso_U_13
    _atom_site_aniso_U_23
    Cu1 0.0332(3) 0.0332(3) 0.0350(4) 0.01660(15) 0.000 0.000
    Cl1 0.0537(6) 0.0537(6) 0.1003(14) 0.0269(3) 0.000 0.000
    S1 0.0854(8) 0.0764(7) 0.0679(7) 0.0548(6) -0.0153(5) -0.0153(5)
    S2 0.0585(6) 0.0671(6) 0.0537(6) 0.0292(5) -0.0048(4) -0.0096(4)
    O1 0.101(3) 0.073(2) 0.152(4) 0.045(2) 0.015(3) -0.023(2)
    O2 0.140(4) 0.140(4) 0.090(5) 0.070(2) 0.000 0.000
    N1 0.0441(15) 0.0547(17) 0.0504(16) 0.0242(13) -0.0014(12) -0.0007(13)
    N2 0.0424(14) 0.0526(16) 0.0430(14) 0.0237(12) 0.0009(11) 0.0021(12)
    C1 0.063(2) 0.067(2) 0.053(2) 0.040(2) -0.0060(17) -0.0057(17)
    C2 0.0449(17) 0.059(2) 0.0434(17) 0.0241(16) 0.0067(13) 0.0052(15)
    C3 0.051(2) 0.068(2) 0.062(2) 0.0271(19) -0.0115(17) -0.0019(19)
    C4 0.060(2) 0.073(3) 0.075(3) 0.036(2) -0.004(2) -0.001(2)
_geom_special_details
;
;
loop_
    _geom_bond_atom_site_label_1
    _geom_bond_atom_site_label_2
    _geom_bond_site_symmetry_2
    _geom_bond_distance
    _geom_bond_publ_flag
    Cu1 N2 2_765 2.149(3) ?
    Cu1 N2 . 2.149(3) ?
    Cu1 N2 3_675 2.149(3) ?
    Cu1 N2 12_656 2.149(3) ?
    Cu1 N2 10_776 2.149(3) ?
    Cu1 N2 11_566 2.149(3) ?
    Cl1 O1 . 1.409(4) ?
    Cl1 O1 3_565 1.409(4) ?
    Cl1 O1 2_665 1.409(4) ?
    Cl1 O2 . 1.463(8) ?
    S1 C1 . 1.702(4) ?
    S1 C2 . 1.731(4) ?
    S2 C2 . 1.748(4) ?
    S2 C3 . 1.807(4) ?
    N1 C2 . 1.298(4) ?
    N1 N2 . 1.386(4) ?
    N2 C1 . 1.286(4) ?
    C1 H1 . 0.9300 ?
    C3 C4 . 1.523(6) ?
    C3 H3A . 0.9700 ?
    C3 H3B . 0.9700 ?
    C4 C4 16_665 1.494(8) ?
    C4 H4A . 0.9700 ?
    C4 H4B . 0.9700 ?
loop_
    _geom_angle_atom_site_label_1
    _geom_angle_atom_site_label_2
    _geom_angle_atom_site_label_3
    _geom_angle_site_symmetry_1
    _geom_angle_site_symmetry_3
    _geom_angle
    _geom_angle_publ_flag
    N2 Cu1 N2 2_765 . 91.39(10) ?
    N2 Cu1 N2 2_765 3_675 91.40(10) ?
    N2 Cu1 N2 . 3_675 91.39(10) ?
    N2 Cu1 N2 2_765 12_656 88.61(10) ?
    N2 Cu1 N2 . 12_656 88.61(10) ?
    N2 Cu1 N2 3_675 12_656 179.9980(10)
                                      ?
    N2 Cu1 N2 2_765 10_776 88.61(10) ?
    N2 Cu1 N2 . 10_776 179.999(2) ?
    N2 Cu1 N2 3_675 10_776 88.61(10) ?
    N2 Cu1 N2 12_656 10_776 91.39(10) ?
    N2 Cu1 N2 2_765 11_566 179.9990(10)
                                      ?
    N2 Cu1 N2 . 11_566 88.61(10) ?
    N2 Cu1 N2 3_675 11_566 88.60(10) ?
    N2 Cu1 N2 12_656 11_566 91.39(10) ?
    N2 Cu1 N2 10_776 11_566 91.39(10) ?
    O1 Cl1 O1 . 3_565 112.77(18) ?
    O1 Cl1 O1 . 2_665 112.77(18) ?
    O1 Cl1 O1 3_565 2_665 112.77(18) ?
    O1 Cl1 O2 . . 105.9(2) ?
    O1 Cl1 O2 3_565 . 105.9(2) ?
    O1 Cl1 O2 2_665 . 105.9(2) ?
    C1 S1 C2 . . 86.55(18) ?
    C2 S2 C3 . . 101.18(18) ?
    C2 N1 N2 . . 110.8(3) ?
    C1 N2 N1 . . 113.1(3) ?
    C1 N2 Cu1 . . 127.7(2) ?
    N1 N2 Cu1 . . 119.2(2) ?
    N2 C1 S1 . . 114.9(3) ?
    N2 C1 H1 . . 122.6 ?
    S1 C1 H1 . . 122.6 ?
    N1 C2 S1 . . 114.7(3) ?
    N1 C2 S2 . . 125.9(3) ?
    S1 C2 S2 . . 119.4(2) ?
    C4 C3 S2 . . 112.3(3) ?
    C4 C3 H3A . . 109.1 ?
    S2 C3 H3A . . 109.1 ?
    C4 C3 H3B . . 109.1 ?
    S2 C3 H3B . . 109.1 ?
    H3A C3 H3B . . 107.9 ?
    C4 C4 C3 16_665 . 111.9(4) ?
    C4 C4 H4A 16_665 . 109.2 ?
    C3 C4 H4A . . 109.2 ?
    C4 C4 H4B 16_665 . 109.2 ?
    C3 C4 H4B . . 109.2 ?
    H4A C4 H4B . . 107.9 ?
loop_
    _geom_torsion_atom_site_label_1
    _geom_torsion_atom_site_label_2
    _geom_torsion_atom_site_label_3
    _geom_torsion_atom_site_label_4
    _geom_torsion_site_symmetry_1
    _geom_torsion_site_symmetry_2
    _geom_torsion_site_symmetry_3
    _geom_torsion_site_symmetry_4
    _geom_torsion
    _geom_torsion_publ_flag
    C2 N1 N2 C1 . . . . 0.6(4) ?
    C2 N1 N2 Cu1 . . . . -179.3(2) ?
    N2 Cu1 N2 C1 2_765 . . . 84.4(4) ?
    N2 Cu1 N2 C1 3_675 . . . 175.8(3) ?
    N2 Cu1 N2 C1 12_656 . . . -4.2(3) ?
    N2 Cu1 N2 C1 11_566 . . . -95.6(4) ?
    N2 Cu1 N2 N1 2_765 . . . -95.76(17) ?
    N2 Cu1 N2 N1 3_675 . . . -4.3(2) ?
    N2 Cu1 N2 N1 12_656 . . . 175.7(2) ?
    N2 Cu1 N2 N1 11_566 . . . 84.24(17) ?
    N1 N2 C1 S1 . . . . -0.4(4) ?
    Cu1 N2 C1 S1 . . . . 179.51(16) ?
    C2 S1 C1 N2 . . . . 0.1(3) ?
    N2 N1 C2 S1 . . . . -0.6(4) ?
    N2 N1 C2 S2 . . . . 179.7(2) ?
    C1 S1 C2 N1 . . . . 0.3(3) ?
    C1 S1 C2 S2 . . . . -179.9(2) ?
    C3 S2 C2 N1 . . . . -0.8(4) ?
    C3 S2 C2 S1 . . . . 179.4(2) ?
    C2 S2 C3 C4 . . . . 93.0(3) ?
    S2 C3 C4 C4 . . . 16_665 165.9(4) ?
data_global
_journal_date_recd_electronic     2009-02-11
_journal_date_accepted     2009-02-17
_journal_name_full     'Acta Crystallographica, Section E'
_journal_year     2009
_journal_volume     65
_journal_issue      3
_journal_page_first     m307
_journal_page_last     m307
_journal_paper_category     QM
_journal_coeditor_code     SU2097
_publ_contact_author_name     'Qin Jian-Hua'
_publ_contact_author_address
;
College of Chemistry and Chemical Engineering
Luoyang Normal University
Luoyang 471022
People's Republic of China
;
_publ_contact_author_email     'jh_q128105@126.com'
_publ_contact_author_fax     '086 379 65524308'
_publ_contact_author_phone     '086 379 65524308'
_publ_section_title
;\
Poly[[tris[\m-2,2'-(butane-1,4-diyldithio)bis(1,3,4-thiadiazole)-\
\k^2^<i>N</i>^4^:<i>N</i>^4'^]copper(II)] bis(perchlorate)]
;
loop_
    _publ_author_name
    _publ_author_address
    'Pu-Zhou Hu'
;
College of Chemistry and Chemical Engineering
Luoyang Normal University
Luoyang 471022
People's Republic of China
;
    'Jian-Hua Qin'
;
College of Chemistry and Chemical Engineering
Luoyang Normal University
Luoyang 471022
People's Republic of China
;
    'Jian-Ge Wang'
;
College of Chemistry and Chemical Engineering
Luoyang Normal University
Luoyang 471022
People's Republic of China
;
