# Supplementary material for: Poly[[tris­[μ-2,2′-(butane-1,4-diyl­dithio)bis­(1,3,4-thia­diazole)-κ2 N 4:N 4′]copper(II)] bis­(perchlorate)]
Source: Acta Crystallogr Sect E Struct Rep Online. 2009 Feb 21;65(Pt 3):m307. doi: 10.1107/S1600536809005625 (PMC2968516; doi:10.1107/S1600536809005625)
Supplement: Supplementary file 2 [file e-65-0m307-Isup2.hkl]

# 
# h,k,l, Fc-squared, Fo-squared, sigma(Fo-squared) and status flag 
# 
data_I
_shelx_title ' KK in R-3' 
_shelx_refln_list_code          4 
_shelx_F_calc_maximum      442.20 
_exptl_crystal_F_000      1731.00 
_reflns_d_resolution_high  0.7698 
 
loop_ 
 _symmetry_equiv_pos_as_xyz 
 'x, y, z' 
 '-y, x-y, z' 
 '-x+y, -x, z' 
 'x+2/3, y+1/3, z+1/3' 
 '-y+2/3, x-y+1/3, z+1/3' 
 '-x+y+2/3, -x+1/3, z+1/3' 
 'x+1/3, y+2/3, z+2/3' 
 '-y+1/3, x-y+2/3, z+2/3' 
 '-x+y+1/3, -x+2/3, z+2/3' 
 '-x, -y, -z' 
 'y, -x+y, -z' 
 'x-y, x, -z' 
 '-x+2/3, -y+1/3, -z+1/3' 
 'y+2/3, -x+y+1/3, -z+1/3' 
 'x-y+2/3, x+1/3, -z+1/3' 
 '-x+1/3, -y+2/3, -z+2/3' 
 'y+1/3, -x+y+2/3, -z+2/3' 
 'x-y+1/3, x+2/3, -z+2/3' 
 
_cell_length_a    10.5455 
_cell_length_b    10.5455 
_cell_length_c    33.7278 
_cell_angle_alpha  90.000 
_cell_angle_beta   90.000 
_cell_angle_gamma 120.000 
 
_shelx_F_squared_multiplier     1.000 
 
loop_ 
 _refln_index_h 
 _refln_index_k 
 _refln_index_l 
 _refln_F_squared_calc 
 _refln_F_squared_meas 
 _refln_F_squared_sigma 
 _refln_observed_status 
  -1   2   0      120.63       70.32      9.82 o 
   0   3   0    45472.38    45520.77    234.62 o 
  -2   4   0     1854.84     2206.20     27.84 o 
  -4   5   0    70063.19    67172.23    325.50 o 
  -1   5   0      697.92      691.48     18.23 o 
  -3   6   0    12561.51    12016.93     89.01 o 
   0   6   0     7525.24     8207.09     90.94 o 
  -5   7   0     3488.36     3095.51     54.56 o 
  -2   7   0     2063.41     1833.83     42.77 o 
  -7   8   0    12021.68    12100.85    127.47 o 
  -4   8   0    10608.39    11282.73    116.89 o 
  -1   8   0     1293.69     1272.05     51.41 o 
  -6   9   0      946.10      994.81     65.07 o 
  -3   9   0     4973.70     4815.54     87.36 o 
   0   9   0       38.39       13.90     20.41 o 
  -8  10   0     5967.24     6139.35    124.83 o 
  -5  10   0        7.39       11.64     21.54 o 
  -2  10   0     2567.98     3210.51     78.94 o 
 -10  11   0      796.32     1008.60     62.49 o 
  -7  11   0     2659.01     2961.26    105.28 o 
  -4  11   0     3560.42     3807.66    148.97 o 
  -1  11   0      184.06      128.58     47.88 o 
  -9  12   0      285.57      309.18     38.23 o 
  -6  12   0      162.33      156.14     35.34 o 
  -3  12   0      607.93      408.71     59.81 o 
  -8  13   0       84.60       39.79     32.55 o 
  -5  13   0      276.43      148.90     38.28 o 
  -1   1   1     1299.14     1226.56     39.87 o 
  -3   2   1     3261.30     2775.29     32.38 o 
   0   2   1     3864.50     3047.67     32.38 o 
  -5   3   1    17666.15    17974.58    111.47 o 
  -2   3   1    15938.59    17708.29     98.22 o 
   1   3   1     3336.65     3548.37     40.08 o 
  -7   4   1      567.76      564.86     23.67 o 
  -4   4   1    12586.52    14432.94     96.01 o 
  -1   4   1    17075.86    16448.18    107.56 o 
   2   4   1      712.84      539.00     21.01 o 
  -9   5   1      967.92      880.99     55.11 o 
  -6   5   1       45.10       37.34     10.66 o 
  -3   5   1      470.43      557.84     17.02 o 
   0   5   1      783.06      688.67     19.63 o 
   3   5   1    16008.83    15796.57    159.28 o 
 -11   6   1     1973.52     2377.43     79.44 o 
  -8   6   1     1389.90     1114.25     43.54 o 
  -5   6   1     7601.37     8491.13     73.14 o 
  -2   6   1    34245.32    34049.39    205.62 o 
   1   6   1       67.80       65.08     14.84 o 
   4   6   1      376.53      253.80     29.94 o 
 -13   7   1       16.75       15.85     30.79 o 
 -10   7   1      225.54      101.28     24.53 o 
  -7   7   1     1690.86     1688.76     44.68 o 
  -4   7   1     5610.75     6273.89     81.06 o 
  -1   7   1     8469.57     8428.95    128.21 o 
   2   7   1      298.25      467.10     34.79 o 
   5   7   1       40.64       29.81     27.18 o 
 -12   8   1     1285.52     1177.17     66.08 o 
  -9   8   1       92.84       61.32     21.32 o 
  -6   8   1     1031.14      908.19     40.35 o 
  -3   8   1     3955.58     3370.45     60.72 o 
   0   8   1      694.60      586.75     41.61 o 
   3   8   1        2.34       27.20     22.59 o 
 -11   9   1      542.68      646.18     46.96 o 
  -8   9   1      263.36      337.42     32.86 o 
  -5   9   1      501.17      541.06     35.83 o 
  -2   9   1      767.49      802.71     46.80 o 
   1   9   1        3.41       42.64     22.27 o 
   4   9   1      752.63      864.90     64.68 o 
 -13  10   1        5.49       16.38     40.10 o 
 -10  10   1      200.90      162.95     33.65 o 
  -7  10   1       69.39       61.28     22.54 o 
  -4  10   1     1113.97      886.43     57.92 o 
  -1  10   1     1999.10     2308.91     71.26 o 
   2  10   1      174.54       52.59     33.61 o 
 -12  11   1      153.61      163.49     46.04 o 
  -9  11   1       48.07        4.35     23.24 o 
  -6  11   1      128.06       94.67     27.79 o 
  -3  11   1       35.45        9.80     22.09 o 
   0  11   1      327.37      375.79     52.22 o 
 -11  12   1       17.24      -26.55     29.05 o 
  -8  12   1      139.62       52.64     29.14 o 
  -5  12   1      868.12     1019.45     62.67 o 
  -2  12   1       20.00        8.85     32.84 o 
 -10  13   1      426.51      402.62     56.90 o 
  -7  13   1      135.88      212.97     40.80 o 
  -4  13   1      931.17     1031.11     76.65 o 
   0   1   2    15300.09    16017.30    110.29 o 
  -2   2   2    43446.29    46638.64    217.28 o 
   1   2   2      404.40      380.17     13.32 o 
  -4   3   2    10039.85     9243.00     70.14 o 
  -1   3   2    33686.01    34401.50    182.09 o 
   2   3   2     5239.88     5231.49     57.81 o 
  -6   4   2       94.95       50.67      9.48 o 
  -3   4   2      574.26      680.42     29.93 o 
   0   4   2     3514.24     4201.99     52.27 o 
   3   4   2     2117.92     2156.60     40.39 o 
  -8   5   2     3177.16     3124.11     58.73 o 
  -5   5   2    23713.89    22971.04    139.34 o 
  -2   5   2     5228.95     4530.40     57.16 o 
   1   5   2     3699.25     3617.34     53.09 o 
   4   5   2     3743.63     4083.43     79.60 o 
 -10   6   2     1018.35     1243.39     58.44 o 
  -7   6   2      607.81      594.40     28.60 o 
  -4   6   2       48.19        8.61      8.28 o 
  -1   6   2    13956.45    14262.50    111.45 o 
   2   6   2     1811.10     1732.14     45.69 o 
   5   6   2      203.70      343.40     39.22 o 
 -12   7   2       67.62       70.91     30.82 o 
  -9   7   2       82.33       83.30     21.97 o 
  -6   7   2       28.39        5.09     12.58 o 
  -3   7   2      306.80      261.33     18.72 o 
   0   7   2      260.63      415.45     26.50 o 
   3   7   2      127.89      115.95     24.72 o 
   6   7   2       82.42       37.53     31.31 o 
 -11   8   2      757.31      769.97     53.56 o 
  -8   8   2     1432.82     1441.29     63.53 o 
  -5   8   2      580.22      506.01     32.46 o 
  -2   8   2      351.91      254.41     23.21 o 
   1   8   2     1592.93     1347.13     53.14 o 
   4   8   2      112.41       81.48     32.29 o 
 -13   9   2       16.26      -34.22     28.77 o 
 -10   9   2      249.27      160.07     28.44 o 
  -7   9   2       71.00        9.56     20.85 o 
  -4   9   2        3.42        8.16     17.45 o 
  -1   9   2        8.07       17.34     18.86 o 
   2   9   2     1733.09     1664.54     65.58 o 
 -12  10   2        7.73       17.70     29.18 o 
  -9  10   2       62.13       64.44     27.92 o 
  -6  10   2        7.53       -2.62     18.16 o 
  -3  10   2     3599.73     3374.54     81.91 o 
   0  10   2     2060.33     2168.76     79.29 o 
   3  10   2       11.83      -41.39     36.60 o 
 -11  11   2      125.02       71.40     34.13 o 
  -8  11   2     1184.22     1431.62     60.38 o 
  -5  11   2      150.12       98.56     34.04 o 
  -2  11   2       26.99       34.14     25.19 o 
   1  11   2      110.47      147.87     43.26 o 
 -10  12   2      183.66       63.66     31.80 o 
  -7  12   2       48.64       58.87     28.71 o 
  -4  12   2      301.47      327.51     43.63 o 
  -1  12   2      192.72       26.75     42.19 o 
  -9  13   2      419.69      374.29     72.76 o 
  -6  13   2      293.44      155.59     44.47 o 
  -3  13   2       78.59       40.64     40.10 o 
   1   1   3    24334.59    30206.01    161.76 o 
  -1   2   3    86752.58    94095.16    442.05 o 
   2   2   3    27161.47    25504.03    138.62 o 
  -3   3   3    14938.09    15266.22    104.02 o 
   0   3   3    18720.23    20437.96    132.94 o 
   3   3   3     8995.54     9450.49     80.81 o 
  -5   4   3     5942.87     5832.40     54.96 o 
  -2   4   3     4118.45     4570.22     41.72 o 
   1   4   3     1182.84      918.35     23.04 o 
   4   4   3    19039.60    18365.76    158.20 o 
  -7   5   3      236.66      314.09     20.04 o 
  -4   5   3      311.81      369.18     15.74 o 
  -1   5   3    21624.21    22152.01    142.89 o 
   2   5   3     1759.35     1834.85     43.16 o 
   5   5   3        6.89      -25.07     17.27 o 
  -9   6   3        4.36      -15.49     16.57 o 
  -6   6   3     7637.83     7535.80     83.00 o 
  -3   6   3     3905.61     3981.67     73.81 o 
   0   6   3     6123.62     5283.17     71.79 o 
   3   6   3    10023.19    10664.59    134.05 o 
   6   6   3      138.81      131.03     32.64 o 
 -11   7   3     1940.70     1862.16     73.54 o 
  -8   7   3     3767.64     3822.98     75.21 o 
  -5   7   3    19688.18    19354.77    143.77 o 
  -2   7   3     7758.48     7291.73     80.27 o 
   1   7   3     4858.61     4354.92     98.87 o 
   4   7   3      481.14      388.48     38.79 o 
 -13   8   3      842.00     1105.18     69.52 o 
 -10   8   3     1010.73      915.81     72.29 o 
  -7   8   3    15269.60    15413.00    146.60 o 
  -4   8   3     2238.68     2123.91     49.39 o 
  -1   8   3      612.14      600.24     32.22 o 
   2   8   3      226.15      169.68     27.99 o 
   5   8   3      330.43      319.98     51.72 o 
 -12   9   3     1128.63     1271.31     78.26 o 
  -9   9   3        3.14       -3.74     21.14 o 
  -6   9   3      854.96      716.36     39.66 o 
  -3   9   3      136.17       57.45     20.39 o 
   0   9   3     5571.60     5815.78     94.53 o 
   3   9   3     1178.97     1040.45     86.63 o 
 -11  10   3      277.64      336.96     42.73 o 
  -8  10   3     1272.35     1075.50     51.17 o 
  -5  10   3     5656.59     5595.99    111.10 o 
  -2  10   3     1834.13     1589.00     66.23 o 
   1  10   3      659.35      642.34     61.38 o 
 -10  11   3      787.14      683.82     55.19 o 
  -7  11   3     2774.25     2917.22     86.20 o 
  -4  11   3      824.26      817.71     78.10 o 
  -1  11   3      154.67      209.03     42.50 o 
  -9  12   3       12.18      -24.45     25.49 o 
  -6  12   3      876.99     1185.93     66.45 o 
  -3  12   3     1133.94     1308.47     79.34 o 
  -8  13   3      356.32      372.31     55.18 o 
  -5  13   3       73.91       64.82     38.37 o 
  -1   1   4    25916.95    23063.82    141.82 o 
  -3   2   4     8600.14     9777.92     68.08 o 
   0   2   4   183013.81   179722.33   1209.65 o 
  -5   3   4       14.48       85.97      9.33 o 
  -2   3   4     1254.10      961.96     19.07 o 
   1   3   4     1513.70     1697.55     27.60 o 
  -7   4   4      125.21      140.50     15.17 o 
  -4   4   4      757.35      963.61     28.03 o 
  -1   4   4    72746.71    66812.90    361.78 o 
   2   4   4    34681.79    32911.84    200.99 o 
  -9   5   4     6109.01     5620.75     93.17 o 
  -6   5   4    21109.20    18776.06    125.71 o 
  -3   5   4    28335.83    28914.89    179.69 o 
   0   5   4     5104.65     4559.11     60.82 o 
   3   5   4       82.86       41.44     18.06 o 
 -11   6   4     1966.32     2124.87     93.90 o 
  -8   6   4     4287.15     4547.82     80.51 o 
  -5   6   4    11491.26    11236.64     89.87 o 
  -2   6   4       50.71      101.19     12.91 o 
   1   6   4     4754.55     4735.90     70.91 o 
   4   6   4      190.78      164.52     31.17 o 
 -13   7   4      458.82      399.62     49.35 o 
 -10   7   4     1597.23     1692.11     59.78 o 
  -7   7   4      616.63      691.34     31.83 o 
  -4   7   4    12682.55    12579.61    108.30 o 
  -1   7   4     5117.82     4886.18     72.44 o 
   2   7   4     2683.58     2780.83     77.01 o 
   5   7   4        3.97      -22.70     25.86 o 
 -12   8   4       59.80       67.91     32.36 o 
  -9   8   4     2256.72     2189.96     62.67 o 
  -6   8   4     7253.09     7527.28    105.16 o 
  -3   8   4      138.60      112.14     23.29 o 
   0   8   4     2335.30     3111.99     80.97 o 
   3   8   4     1547.08     1740.75     65.45 o 
 -11   9   4      316.14      175.53     35.08 o 
  -8   9   4       25.45       27.75     19.86 o 
  -5   9   4     1579.69     1752.53     54.93 o 
  -2   9   4     4865.27     4768.34     89.82 o 
   1   9   4      984.24      846.13     48.99 o 
   4   9   4       28.82       71.61     41.68 o 
 -13  10   4      214.76      153.71     47.61 o 
 -10  10   4     2212.04     2392.73     82.49 o 
  -7  10   4     3283.62     3548.44    102.36 o 
  -4  10   4     1283.91     1460.98     56.59 o 
  -1  10   4       51.29       27.51     22.68 o 
   2  10   4     1227.73     1347.44     81.87 o 
 -12  11   4      653.93      669.36     58.95 o 
  -9  11   4      301.03      393.01     42.97 o 
  -6  11   4       45.71       52.97     25.43 o 
  -3  11   4      393.50      451.05     44.92 o 
   0  11   4        9.55      -25.04     30.68 o 
 -11  12   4      148.13      221.29     41.32 o 
  -8  12   4     1267.47     1494.31     72.82 o 
  -5  12   4      731.72      661.06     61.23 o 
  -2  12   4      832.03      773.72     59.87 o 
 -10  13   4      370.57      278.70     51.14 o 
  -7  13   4      128.88      144.89     42.40 o 
  -4  13   4      316.20      374.87     60.87 o 
   0   1   5       65.71      117.09      7.19 o 
  -2   2   5    20778.16    23026.20    120.15 o 
   1   2   5      297.83      386.43     24.51 o 
  -4   3   5    12072.36    11554.88     79.78 o 
  -1   3   5     8133.13     8999.86     66.13 o 
   2   3   5      255.38      265.24     20.39 o 
  -6   4   5    10288.86    11119.14     87.01 o 
  -3   4   5     7458.89     6907.78     57.31 o 
   0   4   5    44374.19    46295.35    271.70 o 
   3   4   5     5473.76     5684.40     68.00 o 
  -8   5   5     3774.62     3842.25     83.48 o 
  -5   5   5       26.81       -6.34      7.93 o 
  -2   5   5     1990.79     1581.04     30.49 o 
   1   5   5     5620.99     5671.31     72.45 o 
   4   5   5      689.01      884.25     42.15 o 
 -10   6   5        7.28        8.21     24.37 o 
  -7   6   5      271.09      376.28     21.88 o 
  -4   6   5        4.92        6.02      8.65 o 
  -1   6   5      157.33      115.92     13.28 o 
   2   6   5       99.07      101.03     18.79 o 
   5   6   5      569.29      508.69     46.26 o 
 -12   7   5        4.12       12.74     29.43 o 
  -9   7   5      931.59      963.01     57.29 o 
  -6   7   5     5995.42     6079.03     80.27 o 
  -3   7   5    15730.68    15428.56    124.06 o 
   0   7   5      292.08      286.40     23.99 o 
   3   7   5       35.06       -3.37     18.79 o 
   6   7   5       21.14      -21.45     48.16 o 
 -11   8   5     1831.29     1781.96     72.71 o 
  -8   8   5     1803.23     1866.93     56.31 o 
  -5   8   5     5508.64     4700.88     72.74 o 
  -2   8   5     1232.85     1303.53     57.24 o 
   1   8   5      473.20      516.66     37.73 o 
   4   8   5      162.19       91.94     34.40 o 
 -13   9   5       47.35       98.68     36.42 o 
 -10   9   5      668.71      539.71     50.19 o 
  -7   9   5      921.52      978.78     45.47 o 
  -4   9   5      712.57      754.02     39.98 o 
  -1   9   5      250.38      182.87     24.91 o 
   2   9   5       35.95      102.14     31.84 o 
 -12  10   5       60.47       54.47     36.52 o 
  -9  10   5      183.26      274.55     36.60 o 
  -6  10   5     1678.55     1641.62     65.19 o 
  -3  10   5      448.33      561.52     40.48 o 
   0  10   5      761.87      809.33     63.71 o 
 -11  11   5      384.95      349.11     44.56 o 
  -8  11   5        8.05       -1.36     22.35 o 
  -5  11   5      186.26      244.89     36.47 o 
  -2  11   5      374.91      435.77     45.72 o 
   1  11   5       40.93       11.65     35.76 o 
 -10  12   5       93.30      101.90     34.82 o 
  -7  12   5     1183.59     1094.21     76.30 o 
  -4  12   5       16.19       31.89     33.42 o 
  -1  12   5       73.52       50.56     39.26 o 
  -9  13   5        2.36       10.02     32.98 o 
  -6  13   5        6.41       56.93     36.35 o 
   0   0   6     9144.36     8597.18    162.84 o 
   1   1   6    35906.91    33525.63    163.97 o 
  -1   2   6   195543.80   203621.80   1035.45 o 
   2   2   6     1313.53     1654.13     30.39 o 
  -3   3   6    18884.25    17760.74    105.55 o 
   0   3   6    33400.68    36359.68    213.82 o 
   3   3   6    12263.02    13039.07    105.57 o 
  -5   4   6     1836.92     1454.40     27.90 o 
  -2   4   6      527.68      850.00     18.97 o 
   1   4   6      351.52      294.01     15.12 o 
   4   4   6     1258.67     1198.53     44.46 o 
  -7   5   6     9505.85     9550.38    102.06 o 
  -4   5   6     9447.78     9768.14     85.70 o 
  -1   5   6     1216.82     1352.74     27.88 o 
   2   5   6      578.93      631.63     29.16 o 
   5   5   6      178.19      177.46     27.72 o 
  -9   6   6     2757.11     2585.07     69.08 o 
  -6   6   6        6.15        0.97      9.73 o 
  -3   6   6     3823.01     4077.46     56.41 o 
   0   6   6     2833.60     2770.34     55.79 o 
   3   6   6     3591.08     3442.00     74.84 o 
   6   6   6     1278.89     1364.83     69.15 o 
 -11   7   6       22.17       38.76     26.21 o 
  -8   7   6     1529.40     1683.76     52.55 o 
  -5   7   6    20529.50    20713.16    141.27 o 
  -2   7   6      314.48      257.60     23.36 o 
   1   7   6     1565.26     1565.53     46.81 o 
   4   7   6       21.18      -11.49     20.37 o 
 -13   8   6       48.93       11.32     31.36 o 
 -10   8   6        4.88       -0.95     20.00 o 
  -7   8   6     2360.75     2111.96     58.96 o 
  -4   8   6      284.44      310.79     32.61 o 
  -1   8   6     6155.73     5793.51     86.03 o 
   2   8   6       12.06       12.01     23.64 o 
   5   8   6        1.76      -25.85     33.30 o 
 -12   9   6        3.04      -25.92     27.27 o 
  -9   9   6      718.67      566.78     45.30 o 
  -6   9   6     5203.08     4907.11     88.87 o 
  -3   9   6      246.90      210.71     26.77 o 
   0   9   6     1044.42     1020.02     50.10 o 
   3   9   6      779.83      926.03     77.37 o 
 -11  10   6     2846.79     3487.26    232.86 o 
  -8  10   6      669.60      841.85     47.11 o 
  -5  10   6     2369.66     2545.43     76.62 o 
  -2  10   6        5.19      -19.89     25.42 o 
   1  10   6      328.53      164.70     39.88 o 
 -10  11   6        6.22       10.65     27.75 o 
  -7  11   6       23.53       -2.42     24.73 o 
  -4  11   6     1002.35      697.43     59.12 o 
  -1  11   6      122.97       67.93     35.40 o 
  -9  12   6      420.74      348.63     76.29 o 
  -6  12   6       82.25       77.14     34.99 o 
  -3  12   6      247.35      329.62     45.39 o 
  -8  13   6      884.10      950.39     75.45 o 
  -5  13   6      428.98      467.69     58.44 o 
  -1   1   7    65956.90    62317.99    323.52 o 
  -3   2   7    70517.45    71200.92    343.09 o 
   0   2   7      615.46      745.74     17.69 o 
  -5   3   7    21448.19    21987.21    132.99 o 
  -2   3   7     2488.21     2144.04     28.85 o 
   1   3   7    39463.02    39975.83    220.49 o 
  -7   4   7     1447.67     1493.70     35.94 o 
  -4   4   7     6299.23     5445.43     53.24 o 
  -1   4   7    11512.77    11875.03     87.77 o 
   2   4   7    17700.91    16145.14    145.77 o 
  -9   5   7     8536.83     8598.55    118.06 o 
  -6   5   7      823.79      836.75     25.07 o 
  -3   5   7    27221.94    28376.68    161.80 o 
   0   5   7     5578.16     5233.92     80.93 o 
   3   5   7     8097.48     7410.86     94.09 o 
 -11   6   7       97.85       42.00     26.86 o 
  -8   6   7     4217.20     4044.23     68.72 o 
  -5   6   7    14187.33    13583.22    103.83 o 
  -2   6   7    25926.53    24207.65    161.64 o 
   1   6   7     4471.09     4705.15     72.05 o 
   4   6   7       78.37      106.41     24.53 o 
 -13   7   7      179.59      128.45     43.06 o 
 -10   7   7     1672.16     1673.53     66.19 o 
  -7   7   7    15171.60    15379.71    142.66 o 
  -4   7   7       13.51       -0.55     11.91 o 
  -1   7   7      321.35      343.58     24.38 o 
   2   7   7     2333.66     2816.29    104.04 o 
   5   7   7      524.16      396.22     67.01 o 
 -12   8   7     1209.10     1143.97     87.98 o 
  -9   8   7      739.50      846.10     44.23 o 
  -6   8   7     2471.84     2527.72     60.41 o 
  -3   8   7     3258.21     3301.35     82.53 o 
   0   8   7      792.81      605.49     34.40 o 
   3   8   7     1169.10     1289.80     65.92 o 
 -11   9   7      577.05      530.64     43.67 o 
  -8   9   7      686.68      666.91     40.64 o 
  -5   9   7     3814.27     3644.66     83.07 o 
  -2   9   7     5467.41     5598.84     97.31 o 
   1   9   7     1651.99     1701.47     71.27 o 
   4   9   7      217.44      188.66     46.86 o 
 -10  10   7      511.69      386.06     44.74 o 
  -7  10   7     1535.83     1501.87     65.16 o 
  -4  10   7        9.48        6.78     22.14 o 
  -1  10   7     1882.27     1803.28     73.98 o 
   2  10   7      514.47      459.71     52.60 o 
 -12  11   7       94.79       73.23     35.63 o 
  -9  11   7      246.23      319.09     39.69 o 
  -6  11   7     2665.03     2786.69     97.87 o 
  -3  11   7      135.54       87.51     30.77 o 
   0  11   7      320.58      359.78     53.40 o 
 -11  12   7      893.52     1005.73     76.68 o 
  -8  12   7     1097.99     1221.47     77.31 o 
  -5  12   7     1070.02     1397.23     80.77 o 
  -2  12   7      745.78      786.78     69.25 o 
  -7  13   7      151.55      114.49     71.75 o 
  -4  13   7       17.30       70.54     37.73 o 
   0   1   8    19671.02    21398.13    129.55 o 
  -2   2   8     6921.77     6971.39     52.69 o 
   1   2   8     3530.72     4739.28     46.49 o 
  -4   3   8      191.29      308.25     20.33 o 
  -1   3   8   137659.75   139066.64    891.74 o 
   2   3   8      695.66      745.37     23.06 o 
  -6   4   8    18968.59    19007.99    127.18 o 
  -3   4   8     4785.73     4294.43     45.20 o 
   0   4   8    25345.94    25227.84    170.83 o 
   3   4   8       20.88       51.02     13.06 o 
  -8   5   8     3194.46     3235.64     61.07 o 
  -5   5   8      319.69      337.14     20.92 o 
  -2   5   8     2019.37     2213.78     38.49 o 
   1   5   8     2794.08     2860.47     52.04 o 
   4   5   8      169.84      180.07     26.10 o 
 -10   6   8      338.95      357.21     38.10 o 
  -7   6   8       61.08       32.02     14.57 o 
  -4   6   8     6506.54     7106.34     68.32 o 
  -1   6   8     4516.25     4797.64     67.57 o 
   2   6   8     1118.81     1389.54     44.25 o 
   5   6   8     1621.81     1746.98     83.10 o 
 -12   7   8      370.20      495.50     55.15 o 
  -9   7   8     2881.28     2786.83     68.98 o 
  -6   7   8      506.04      471.74     23.26 o 
  -3   7   8       17.82       11.12     11.34 o 
   0   7   8     6164.64     5795.16     83.55 o 
   3   7   8      416.33      466.33     48.62 o 
   6   7   8       47.82       31.34     44.55 o 
 -11   8   8       10.54       11.19     25.48 o 
  -8   8   8        3.38        3.42     16.64 o 
  -5   8   8     2154.01     1990.92     44.86 o 
  -2   8   8      912.31      965.35     38.26 o 
   1   8   8      148.71      147.05     26.41 o 
   4   8   8      420.26      594.79     53.95 o 
 -13   9   8      111.34      239.73     49.72 o 
 -10   9   8      217.76      236.64     35.93 o 
  -7   9   8      470.11      399.53     33.92 o 
  -4   9   8     3462.65     3753.21     78.11 o 
  -1   9   8      630.97      827.35     45.57 o 
   2   9   8      184.38      163.08     49.37 o 
 -12  10   8      549.68      672.29     64.00 o 
  -9  10   8       96.42       90.43     32.09 o 
  -6  10   8      767.53      980.43     70.99 o 
  -3  10   8      417.59      481.84     43.42 o 
   0  10   8      640.07      634.99     51.92 o 
 -11  11   8      107.71      114.47     36.68 o 
  -8  11   8        2.01       -6.59     26.95 o 
  -5  11   8        9.49       12.34     28.29 o 
  -2  11   8      125.06       73.46     30.97 o 
   1  11   8     1049.81     1183.84     84.07 o 
 -10  12   8      104.68       94.99     43.95 o 
  -7  12   8      543.71      571.28     59.29 o 
  -4  12   8     1168.40     1173.08     76.65 o 
  -1  12   8       66.32       70.99     42.60 o 
  -9  13   8      168.21      155.62     50.05 o 
  -6  13   8      118.88       90.59     41.92 o 
   0   0   9    24871.14    22389.32    203.12 o 
   1   1   9    39557.87    39970.22    211.26 o 
  -1   2   9     2521.28     2325.17     30.75 o 
   2   2   9     2249.01     2169.26     30.05 o 
  -3   3   9     5515.76     6173.20     54.15 o 
   0   3   9     8431.50     6832.67     56.85 o 
   3   3   9       81.11       90.81     13.43 o 
  -5   4   9       33.55       68.96     10.74 o 
  -2   4   9     2012.20     2562.93     48.22 o 
   1   4   9     7893.22     8344.19     76.18 o 
   4   4   9       58.01        9.41     21.05 o 
  -7   5   9      628.51      526.70     25.63 o 
  -4   5   9     1215.78     1345.39     28.46 o 
  -1   5   9      588.58      598.40     20.52 o 
   2   5   9     7771.16     7863.64    108.66 o 
   5   5   9       37.48       44.84     20.31 o 
  -9   6   9     4728.19     5189.19     83.50 o 
  -6   6   9     6538.95     6528.37     70.32 o 
  -3   6   9      280.09      312.10     18.76 o 
   0   6   9      196.36      193.68     27.05 o 
   3   6   9        7.31        2.41     18.11 o 
   6   6   9        1.51        7.79     31.22 o 
 -11   7   9       36.79       -3.49     23.82 o 
  -8   7   9     2141.95     2320.21     60.48 o 
  -5   7   9       38.57       51.48     17.10 o 
  -2   7   9        5.66       15.91     13.21 o 
   1   7   9     1959.25     2004.11     51.94 o 
   4   7   9       38.27        8.39     25.41 o 
 -13   8   9       32.98       28.74     39.74 o 
 -10   8   9        6.99      -19.23     20.50 o 
  -7   8   9     1327.10     1163.46     45.90 o 
  -4   8   9     1527.46     1427.37     43.27 o 
  -1   8   9       75.73      157.45     30.60 o 
   2   8   9     3352.17     3728.34     96.01 o 
   5   8   9      177.03      237.46     48.90 o 
 -12   9   9       55.80      101.93     33.68 o 
  -9   9   9        2.89       -4.28     22.21 o 
  -6   9   9     1053.89     1044.29     55.37 o 
  -3   9   9     3455.70     3518.54     77.58 o 
   0   9   9      579.26      430.17     37.36 o 
   3   9   9      240.82      120.13     46.91 o 
 -11  10   9        2.38      -21.37     26.23 o 
  -8  10   9      886.38      898.43     47.99 o 
  -5  10   9     1639.33     1757.50    111.04 o 
  -2  10   9      538.24      480.20     57.44 o 
   1  10   9       65.06       31.97     32.55 o 
 -10  11   9       30.35       33.68     33.40 o 
  -7  11   9       93.35      109.41     41.13 o 
  -4  11   9        4.48        2.70     25.74 o 
  -1  11   9      799.86      721.58     58.47 o 
  -9  12   9      262.16      423.26     90.91 o 
  -6  12   9      306.41      358.87     61.64 o 
  -3  12   9      336.72      305.23     45.20 o 
  -8  13   9       54.97        6.23     38.93 o 
  -5  13   9        4.24       -1.44     33.37 o 
  -1   1  10     4949.50     5081.65     53.24 o 
  -3   2  10      156.06       89.77      9.09 o 
   0   2  10     8879.61     7957.86     64.78 o 
  -5   3  10     1570.24     1779.13     30.82 o 
  -2   3  10    70875.02    72200.51    341.20 o 
   1   3  10     9271.70     8801.04     79.21 o 
  -7   4  10    22667.43    22197.03    162.64 o 
  -4   4  10     8454.73     7824.29     68.61 o 
  -1   4  10    41726.32    41304.87    213.19 o 
   2   4  10     4100.38     4017.37     58.03 o 
  -9   5  10      964.74     1039.42     50.79 o 
  -6   5  10     2496.14     2792.28     43.83 o 
  -3   5  10     2860.75     2538.07     36.99 o 
   0   5  10     1670.52     1882.03     42.27 o 
   3   5  10      907.98     1188.03     41.46 o 
 -11   6  10      812.85      835.11     62.27 o 
  -8   6  10      657.34      747.91     35.18 o 
  -5   6  10      361.00      307.48     18.65 o 
  -2   6  10     1670.14     1624.29     34.86 o 
   1   6  10    19718.64    18880.25    187.70 o 
   4   6  10     1287.71     1212.12     59.53 o 
 -13   7  10      266.48      189.59     58.09 o 
 -10   7  10      465.26      452.36     41.37 o 
  -7   7  10    12883.28    12474.77    117.39 o 
  -4   7  10    15466.08    15775.04    130.05 o 
  -1   7  10     1881.76     2051.77     67.57 o 
   2   7  10      933.82     1073.23     48.90 o 
   5   7  10     2494.27     2943.87    145.74 o 
 -12   8  10       71.66       59.51     33.95 o 
  -9   8  10     1323.33     1340.64     53.50 o 
  -6   8  10      352.09      465.65     32.24 o 
  -3   8  10     2746.36     2547.51     62.57 o 
   0   8  10     6062.48     6071.33    112.64 o 
   3   8  10       65.45       25.13     25.96 o 
 -11   9  10     1006.85      997.95     68.57 o 
  -8   9  10     2077.06     2067.72     69.50 o 
  -5   9  10     8653.88     8929.58    137.68 o 
  -2   9  10       24.27       20.75     29.73 o 
   1   9  10      559.70      538.49     67.03 o 
   4   9  10       37.45       38.53     34.98 o 
 -10  10  10      971.27     1145.58     62.73 o 
  -7  10  10      578.80      688.75     55.20 o 
  -4  10  10       43.18       66.74     26.92 o 
  -1  10  10     1017.97     1137.78     55.99 o 
   2  10  10      431.42      370.49     48.76 o 
 -12  11  10       28.53      -23.69     42.33 o 
  -9  11  10       12.05       76.51     33.00 o 
  -6  11  10     2847.10     2696.18    169.71 o 
  -3  11  10     2004.44     1926.56     79.28 o 
   0  11  10     1030.62      981.09     76.26 o 
 -11  12  10      904.78      853.80     73.17 o 
  -8  12  10      429.88      267.01     80.20 o 
  -5  12  10       55.87       12.11     32.86 o 
  -2  12  10        6.58       17.89     31.78 o 
  -7  13  10      182.96      175.73     47.42 o 
  -4  13  10      509.46      448.68     61.36 o 
   0   1  11     1844.57     1269.89     23.53 o 
  -2   2  11     1992.28     2823.17     34.68 o 
   1   2  11     5863.20     5714.20     57.44 o 
  -4   3  11      190.77       76.81     10.13 o 
  -1   3  11    43856.75    44744.64    242.39 o 
   2   3  11    32091.28    30584.71    189.12 o 
  -6   4  11      398.38      376.23     21.46 o 
  -3   4  11     8720.31    10235.61     79.40 o 
   0   4  11      916.07      853.23     29.09 o 
   3   4  11      305.09      329.55     24.87 o 
  -8   5  11     4093.37     3794.15     72.79 o 
  -5   5  11     4262.80     3743.48     49.70 o 
  -2   5  11     1941.04     1834.75     30.69 o 
   1   5  11     5946.51     5595.43    101.02 o 
   4   5  11       45.09       48.15     22.41 o 
 -10   6  11     1477.68     1670.59     69.31 o 
  -7   6  11     2670.07     2474.31     49.21 o 
  -4   6  11    22803.69    20997.19    165.11 o 
  -1   6  11    20506.32    19362.91    157.43 o 
   2   6  11     1618.25     1380.71     58.38 o 
   5   6  11        1.65      -21.08     22.52 o 
 -12   7  11      268.68      181.10     46.64 o 
  -9   7  11     9790.13     9807.39    131.84 o 
  -6   7  11      775.81      769.53     28.66 o 
  -3   7  11      477.93      426.43     26.45 o 
   0   7  11     2226.70     1985.34     56.30 o 
   3   7  11     1658.30     1680.52     68.49 o 
   6   7  11      602.34      389.26     58.52 o 
 -11   8  11       14.86       35.40     31.85 o 
  -8   8  11        8.99        5.85     19.59 o 
  -5   8  11       84.69      160.90     19.67 o 
  -2   8  11      760.17      685.75     38.88 o 
   1   8  11      446.07      409.01     36.43 o 
   4   8  11       94.60      150.06     37.04 o 
 -10   9  11       86.82       97.26     28.78 o 
  -7   9  11     2099.46     2042.84     66.99 o 
  -4   9  11     4035.19     3884.73     81.54 o 
  -1   9  11     1535.61     1464.36     57.63 o 
   2   9  11      880.87     1141.54     76.11 o 
 -12  10  11      676.05      409.69     91.32 o 
  -9  10  11      970.08      871.02     62.25 o 
  -6  10  11      311.49      298.45     41.99 o 
  -3  10  11      735.82      916.31     55.97 o 
   0  10  11      891.03      754.07     55.18 o 
 -11  11  11        6.42       78.19     37.73 o 
  -8  11  11      872.41     1017.59     77.95 o 
  -5  11  11      676.13      579.71     57.20 o 
  -2  11  11       25.69      -19.76     26.65 o 
 -10  12  11      194.84      214.90     50.19 o 
  -7  12  11       33.74       87.10     38.77 o 
  -4  12  11       21.12      -12.43     29.84 o 
  -6  13  11      273.09      147.60     78.42 o 
   0   0  12    30319.17    31587.08    283.15 o 
   1   1  12     4868.16     5978.78     63.35 o 
  -1   2  12      941.46      594.47     18.91 o 
   2   2  12    13585.34    14834.49    100.07 o 
  -3   3  12     7180.47     6355.15     57.82 o 
   0   3  12       28.76        9.38      8.28 o 
   3   3  12       92.69      159.63     19.64 o 
  -5   4  12     4269.51     4217.59     51.35 o 
  -2   4  12    25270.35    24774.23    154.76 o 
   1   4  12     3354.49     3365.51     49.69 o 
   4   4  12      567.65      587.48     32.12 o 
  -7   5  12     7815.20     7803.78     88.27 o 
  -4   5  12    11940.16    11848.21     93.88 o 
  -1   5  12      968.30     1099.04     33.54 o 
   2   5  12      780.83      699.54     36.55 o 
   5   5  12      731.45      666.57     48.17 o 
  -9   6  12      883.27      766.36     41.77 o 
  -6   6  12     2116.21     1979.20     39.91 o 
  -3   6  12      763.99      899.64     28.83 o 
   0   6  12       19.22       -1.12     15.97 o 
   3   6  12      244.75      240.48     32.42 o 
   6   6  12      407.51      519.59     59.29 o 
 -11   7  12       26.12       11.21     28.46 o 
  -8   7  12        2.76       11.93     15.90 o 
  -5   7  12     7025.13     6402.13     78.20 o 
  -2   7  12     1003.72     1073.76     43.53 o 
   1   7  12     1083.31     1077.22     53.96 o 
   4   7  12       13.28       15.52     27.39 o 
 -13   8  12        7.05       10.67     37.84 o 
 -10   8  12        2.31      -23.35     20.55 o 
  -7   8  12      443.47      380.49     30.99 o 
  -4   8  12     2958.61     2826.82     66.46 o 
  -1   8  12       10.07       -3.53     17.92 o 
   2   8  12       40.97       24.44     25.64 o 
   5   8  12      288.97      385.38     61.67 o 
 -12   9  12      205.57      227.76     53.11 o 
  -9   9  12     1513.58     1698.62     87.04 o 
  -6   9  12     2640.74     2773.79     76.23 o 
  -3   9  12     1161.38     1049.15     55.54 o 
   0   9  12        3.05      -20.36     19.77 o 
   3   9  12       58.10       30.53     33.40 o 
 -11  10  12       14.79       24.36     32.94 o 
  -8  10  12     1608.72     1591.04     76.38 o 
  -5  10  12      318.25      345.58     40.96 o 
  -2  10  12      999.63      986.53     60.78 o 
   1  10  12      327.15      179.64     38.71 o 
 -10  11  12      138.60       94.78     38.52 o 
  -7  11  12      133.43       70.67     31.51 o 
  -4  11  12        4.57      -29.37     25.35 o 
  -1  11  12      225.48      444.29     58.09 o 
  -9  12  12       52.59       77.54     42.98 o 
  -6  12  12      528.62      658.44     63.74 o 
  -3  12  12        5.10       -2.99     45.29 o 
  -8  13  12        1.55       18.26     37.48 o 
  -5  13  12      231.19      223.05     70.09 o 
  -1   1  13    39540.04    36298.00    186.88 o 
  -3   2  13    10175.98    11767.44     83.99 o 
   0   2  13     1870.94     1822.89     31.26 o 
  -5   3  13    12599.17    13221.17     98.68 o 
  -2   3  13    20519.98    20097.36    122.30 o 
   1   3  13    12986.54    12248.76    127.68 o 
  -7   4  13     1981.71     2221.71     46.45 o 
  -4   4  13     6212.59     7349.96     77.21 o 
  -1   4  13        8.17       13.71      6.94 o 
   2   4  13     1527.67     1512.39     35.57 o 
  -9   5  13        4.47        3.27     21.01 o 
  -6   5  13       15.52       -1.42     10.74 o 
  -3   5  13     8120.51     7401.97     69.10 o 
   0   5  13    13966.28    14278.73    143.53 o 
   3   5  13       92.76      115.74     22.41 o 
 -11   6  13       79.56       79.83     30.12 o 
  -8   6  13    12058.16    12203.22    130.98 o 
  -5   6  13     5767.00     6009.39     69.82 o 
  -2   6  13        3.59       -4.24     13.72 o 
   1   6  13        8.79       66.48     19.53 o 
   4   6  13      867.80     1032.48     59.41 o 
 -13   7  13      541.43      389.59     88.20 o 
 -10   7  13     1770.00     1920.27    116.62 o 
  -7   7  13      596.73      562.23     33.79 o 
  -4   7  13       33.22       47.06     16.36 o 
  -1   7  13      797.70      764.95     39.56 o 
   2   7  13     4121.11     3819.99     84.59 o 
   5   7  13      577.93      559.39     52.07 o 
 -12   8  13       19.28        5.21     34.38 o 
  -9   8  13      324.21      358.43     44.88 o 
  -6   8  13     1170.72     1214.06     42.87 o 
  -3   8  13     5863.22     6148.42     99.68 o 
   0   8  13     2403.61     2607.95     69.91 o 
   3   8  13      450.51      518.30     50.47 o 
 -11   9  13      103.20      128.55     56.66 o 
  -8   9  13     3742.39     3840.61    139.81 o 
  -5   9  13      775.43      789.34     67.79 o 
  -2   9  13      137.67      163.25     27.60 o 
   1   9  13      900.49      806.21     68.91 o 
 -10  10  13        1.76      -24.16     28.41 o 
  -7  10  13     1364.45     1533.92     76.04 o 
  -4  10  13     2697.08     2877.13     85.17 o 
  -1  10  13      139.85       24.10     32.90 o 
   2  10  13       33.13       18.98     31.34 o 
  -9  11  13     1530.39     1805.74    107.97 o 
  -6  11  13      242.47      277.84     45.05 o 
  -3  11  13      344.52      450.57     47.78 o 
   0  11  13      214.78      154.41     43.94 o 
  -8  12  13       19.64       28.20     35.16 o 
  -5  12  13       18.94       48.19     36.96 o 
  -2  12  13       15.50       -8.20     32.53 o 
  -7  13  13      203.75       98.63     44.14 o 
   0   1  14     2256.25     2112.23     36.38 o 
  -2   2  14    31265.09    28758.64    159.86 o 
   1   2  14    27423.57    27945.03    172.02 o 
  -4   3  14    12573.30    12815.07     95.30 o 
  -1   3  14     3818.51     4373.08     52.12 o 
   2   3  14      134.58      134.78     15.26 o 
  -6   4  14     3173.59     3072.84     51.97 o 
  -3   4  14      334.35      427.98     17.81 o 
   0   4  14     6558.55     6959.92     97.64 o 
   3   4  14     3856.56     4073.54     88.33 o 
  -8   5  14        4.07        7.46     15.75 o 
  -5   5  14      503.31      431.24     21.14 o 
  -2   5  14    73150.66    74291.34    394.29 o 
   1   5  14     1626.40     1744.28     50.41 o 
   4   5  14     4290.78     4289.29    103.03 o 
 -10   6  14      986.70     1101.47     57.88 o 
  -7   6  14     9287.76     9473.17    110.69 o 
  -4   6  14     1658.73     1569.38     39.11 o 
  -1   6  14    17553.37    17298.30    168.79 o 
   2   6  14      851.25      773.05     48.03 o 
   5   6  14      459.12      298.03     44.84 o 
 -12   7  14      767.98      735.30     76.36 o 
  -9   7  14      669.06      749.78     43.73 o 
  -6   7  14     2495.88     2623.33     56.55 o 
  -3   7  14     2726.88     2338.83     59.17 o 
   0   7  14      122.56       69.72     21.25 o 
   3   7  14      745.03      781.19     56.39 o 
 -11   8  14      123.90      100.56     35.54 o 
  -8   8  14     1148.87     1067.30     60.67 o 
  -5   8  14     2800.98     2537.82     58.02 o 
  -2   8  14     1615.47     1578.51     55.17 o 
   1   8  14     1562.74     1780.01     64.55 o 
   4   8  14       72.11       35.18     32.17 o 
 -10   9  14     1523.79     1548.70     77.83 o 
  -7   9  14      919.12     1054.15     89.97 o 
  -4   9  14      204.03      264.50     30.97 o 
  -1   9  14      924.73     1019.59     71.38 o 
   2   9  14      140.59       59.43     31.13 o 
 -12  10  14        1.49       58.21     57.02 o 
  -9  10  14      680.30      557.02     55.23 o 
  -6  10  14      747.87      528.97     52.08 o 
  -3  10  14        6.09       34.10     26.98 o 
   0  10  14     1045.25     1189.66     81.88 o 
 -11  11  14      163.28       64.18     91.12 o 
  -8  11  14      227.33      207.46     56.36 o 
  -5  11  14     2651.45     2930.92    102.86 o 
  -2  11  14      944.51     1099.89     67.78 o 
 -10  12  14      136.20       85.71     46.32 o 
  -7  12  14      147.75      138.33     40.80 o 
  -4  12  14       12.07      -34.71     30.43 o 
   0   0  15    32742.12    39433.84   1315.64 o 
   1   1  15    12916.73    12656.47     96.82 o 
  -1   2  15      143.31       73.59     10.64 o 
   2   2  15      546.32      287.66     16.13 o 
  -3   3  15     3647.00     3932.75     46.41 o 
   0   3  15     9015.33     9120.83     86.94 o 
   3   3  15     4727.67     4318.24     68.14 o 
  -5   4  15     3412.03     3578.59     49.11 o 
  -2   4  15       50.01       67.99     10.68 o 
   1   4  15     4702.58     4537.99     66.10 o 
   4   4  15       20.56       -4.68     16.59 o 
  -7   5  15     4028.22     3941.37     63.47 o 
  -4   5  15     5524.69     5038.17     59.10 o 
  -1   5  15      248.54      243.27     23.52 o 
   2   5  15     3734.02     3886.38    117.62 o 
   5   5  15       17.09       61.73     26.54 o 
  -9   6  15     1265.11     1257.11     57.28 o 
  -6   6  15      382.78      449.67     23.72 o 
  -3   6  15      267.44      346.18     27.65 o 
   0   6  15       65.13       59.31     19.41 o 
   3   6  15      607.40      758.63     44.59 o 
   6   6  15      242.09      238.93     65.87 o 
 -11   7  15       47.57       11.08     32.49 o 
  -8   7  15      982.32     1274.52     45.39 o 
  -5   7  15     1307.14     1460.96     52.72 o 
  -2   7  15      140.70      152.81     23.55 o 
   1   7  15     3153.68     3057.70     74.97 o 
   4   7  15     1151.37     1331.57     69.11 o 
 -10   8  15      354.98      462.82     58.55 o 
  -7   8  15      223.91      228.85     32.06 o 
  -4   8  15     1608.62     1796.41     70.42 o 
  -1   8  15      118.76       46.70     20.96 o 
   2   8  15      525.11      344.63     42.29 o 
 -12   9  15       13.80      141.05     71.56 o 
  -9   9  15      211.03      135.93     35.09 o 
  -6   9  15        6.81       16.65     22.29 o 
  -3   9  15     1761.38     1484.85     57.62 o 
   0   9  15       17.01       29.13     23.58 o 
   3   9  15      101.08       82.21     39.99 o 
 -11  10  15       25.88      114.22     58.12 o 
  -8  10  15     1016.36      946.27    106.18 o 
  -5  10  15        8.05       27.71     25.47 o 
  -2  10  15      147.91      149.13     30.28 o 
   1  10  15      404.94      591.82     70.56 o 
 -10  11  15       73.31       58.19     46.19 o 
  -7  11  15      380.57      423.75     52.26 o 
  -4  11  15       73.27       40.46     29.64 o 
  -1  11  15      297.08      425.04     50.57 o 
  -9  12  15        9.80        0.99     42.66 o 
  -6  12  15       62.99      104.30     38.72 o 
  -3  12  15      318.95      255.69     51.38 o 
  -1   1  16       20.52       58.43      8.50 o 
  -3   2  16    28831.17    29105.90    167.45 o 
   0   2  16    19557.35    18067.31    135.30 o 
  -5   3  16    27079.70    26358.43    164.09 o 
  -2   3  16     3091.69     2753.61     36.54 o 
   1   3  16     2210.73     2201.57     45.71 o 
  -7   4  16      962.33      959.91     38.22 o 
  -4   4  16       55.90      174.64     15.88 o 
  -1   4  16     1147.53     1045.71     29.24 o 
   2   4  16      140.98      248.34     25.87 o 
  -9   5  16      327.79      301.45     35.41 o 
  -6   5  16      100.71      261.32     21.55 o 
  -3   5  16      681.27      529.00     24.01 o 
   0   5  16      663.57      771.00     36.55 o 
   3   5  16     6042.02     6131.09    116.24 o 
 -11   6  16      105.14       71.19     30.76 o 
  -8   6  16     1215.12     1125.15     51.51 o 
  -5   6  16     2753.18     2641.62     50.21 o 
  -2   6  16    24420.35    24343.62    211.72 o 
   1   6  16      782.19      852.84     42.88 o 
   4   6  16     1006.78      826.93     54.61 o 
 -10   7  16       43.98       30.89     27.67 o 
  -7   7  16      593.04      823.89     37.77 o 
  -4   7  16      148.80      109.05     20.14 o 
  -1   7  16     2340.28     2536.44     65.38 o 
   2   7  16      555.21      453.22     39.65 o 
   5   7  16        5.15      -31.56     30.74 o 
 -12   8  16      522.25      515.68    100.53 o 
  -9   8  16      242.63      232.73     46.41 o 
  -6   8  16      557.52      544.11     33.67 o 
  -3   8  16       21.64       33.62     20.28 o 
   0   8  16       64.90       43.29     22.62 o 
   3   8  16       39.88       37.98     30.29 o 
 -11   9  16       52.50       16.79     50.75 o 
  -8   9  16     2502.42     2910.81     93.74 o 
  -5   9  16       16.34       64.52     22.78 o 
  -2   9  16       29.23       16.78     21.76 o 
   1   9  16      355.20      462.58     46.94 o 
 -10  10  16       10.94       42.56     49.65 o 
  -7  10  16       53.28       68.49     31.07 o 
  -4  10  16     2282.99     2223.78     79.24 o 
  -1  10  16     1944.53     1831.25     71.44 o 
  -9  11  16      253.66      287.56     54.13 o 
  -6  11  16      506.90      540.19     57.03 o 
  -3  11  16      201.07      224.61     43.68 o 
   0  11  16        2.15       -2.62     33.45 o 
  -8  12  16       29.26       95.83     41.34 o 
  -5  12  16       74.01       35.50     38.02 o 
   0   1  17    11814.61    10459.96     95.90 o 
  -2   2  17      738.45      819.12     30.31 o 
   1   2  17    14203.23    13751.37    109.53 o 
  -4   3  17       88.38      156.58     14.09 o 
  -1   3  17    12982.50    11399.21     97.13 o 
   2   3  17     2143.31     2074.50     46.50 o 
  -6   4  17    17396.62    17864.97    165.88 o 
  -3   4  17     4268.96     4084.53     56.30 o 
   0   4  17     5022.25     5434.02     73.22 o 
   3   4  17      272.22      198.55     27.67 o 
  -8   5  17     3813.23     4194.82     83.47 o 
  -5   5  17     8505.09     8301.73    106.50 o 
  -2   5  17    17346.51    16180.51    128.88 o 
   1   5  17     7540.58     7033.51    103.33 o 
   4   5  17      286.90      209.64     33.26 o 
 -10   6  17     2437.77     2517.06    107.37 o 
  -7   6  17      667.49      808.25     40.29 o 
  -4   6  17      579.95     1004.94     40.56 o 
  -1   6  17      397.86      315.71     28.43 o 
   2   6  17      701.73      962.96     47.62 o 
   5   6  17     2162.50     2287.79    120.27 o 
 -12   7  17       82.19       71.37     39.09 o 
  -9   7  17        3.40       -3.17     23.34 o 
  -6   7  17       27.39       13.92     16.27 o 
  -3   7  17     2686.55     2602.78     64.08 o 
   0   7  17     4528.91     5154.33    112.39 o 
   3   7  17      826.32      710.39     53.10 o 
 -11   8  17      199.02      265.06     52.86 o 
  -8   8  17     1275.49     1541.24     62.63 o 
  -5   8  17     5570.55     5937.19     99.98 o 
  -2   8  17     7228.12     6854.82    111.53 o 
   1   8  17     2110.54     2014.37     69.51 o 
   4   8  17       10.94      -23.23     29.36 o 
 -10   9  17     3011.97     3025.42    121.65 o 
  -7   9  17     2046.23     2125.25     81.92 o 
  -4   9  17      236.48      157.30     28.24 o 
  -1   9  17      317.31      268.59     34.32 o 
   2   9  17     1320.32     1193.78     69.34 o 
  -9  10  17      778.75      835.13     63.72 o 
  -6  10  17      981.60     1156.00     69.79 o 
  -3  10  17      976.94     1023.33     62.59 o 
   0  10  17       97.38       82.42     31.14 o 
  -8  11  17      248.94      185.65     49.62 o 
  -5  11  17       20.38      -19.53     25.41 o 
  -2  11  17      149.66      206.99     48.38 o 
  -7  12  17      234.96      177.60     45.64 o 
  -4  12  17      688.12      651.20     60.09 o 
   0   0  18     1225.56     1630.99     58.72 o 
   1   1  18     1278.77     2153.12     38.10 o 
  -1   2  18      121.65      224.34     16.15 o 
   2   2  18    11131.34     9801.46     92.54 o 
  -3   3  18     2838.32     2904.33     43.29 o 
   0   3  18       13.19       55.15     15.24 o 
   3   3  18       22.50       10.34     14.49 o 
  -5   4  18     1878.66     2179.96     40.41 o 
  -2   4  18     2839.06     2988.90     50.79 o 
   1   4  18     1750.87     2016.99     47.49 o 
   4   4  18     2130.67     1985.48     69.46 o 
  -7   5  18       12.02       12.77     16.08 o 
  -4   5  18     6402.22     6059.47     74.35 o 
  -1   5  18     3463.00     3557.06     69.58 o 
   2   5  18       96.50      136.96     24.82 o 
   5   5  18      196.76      182.98     37.23 o 
  -9   6  18      266.33      293.30     36.10 o 
  -6   6  18      188.12      302.86     26.29 o 
  -3   6  18     1669.08     1684.57     45.05 o 
   0   6  18       54.81       66.56     20.52 o 
   3   6  18     4001.23     4259.48     98.01 o 
   6   6  18       23.21       -6.18     30.55 o 
 -11   7  18      403.64      449.01     61.25 o 
  -8   7  18     1153.82     1277.05     70.68 o 
  -5   7  18      330.66      236.67     25.12 o 
  -2   7  18    10104.33    10023.12    132.22 o 
   1   7  18      163.43      124.61     28.54 o 
   4   7  18       68.26      115.43     34.29 o 
 -10   8  18       37.59       65.29     46.79 o 
  -7   8  18     3949.87     3715.24     81.15 o 
  -4   8  18      779.12      861.64     44.76 o 
  -1   8  18       39.01       92.94     24.09 o 
   2   8  18       99.49       85.10     31.27 o 
 -12   9  18      244.18      145.63     66.64 o 
  -9   9  18        8.22      -29.08     33.44 o 
  -6   9  18      940.58      942.37     48.10 o 
  -3   9  18     1055.19     1270.96     56.48 o 
   0   9  18     1858.22     1846.96     70.47 o 
   3   9  18      411.49      389.42     52.08 o 
 -11  10  18        4.22      -29.64     48.15 o 
  -8  10  18      535.30      600.25     66.13 o 
  -5  10  18      690.78      562.57     49.22 o 
  -2  10  18      134.68      102.51     30.32 o 
   1  10  18       71.39      146.48     39.08 o 
 -10  11  18      628.44      696.36     98.80 o 
  -7  11  18      421.04      434.32     56.06 o 
  -4  11  18       79.74       51.35     36.10 o 
  -1  11  18       71.83       88.88     37.65 o 
  -9  12  18        6.70        0.55     43.59 o 
  -6  12  18      484.72      384.04     56.80 o 
  -3  12  18      142.46       79.74     37.15 o 
  -1   1  19      947.64      969.56     24.93 o 
  -3   2  19     4732.75     4960.40     61.63 o 
   0   2  19     7091.75     7815.85     80.68 o 
  -5   3  19     3734.92     3966.41     65.66 o 
  -2   3  19        7.98        8.02     10.67 o 
   1   3  19       67.65       81.74     14.23 o 
  -7   4  19        4.49       -8.72     15.85 o 
  -4   4  19     2800.64     2476.93     51.14 o 
  -1   4  19     2599.61     2290.86     44.11 o 
   2   4  19      798.85      805.77     45.75 o 
  -9   5  19      518.53      383.84     50.23 o 
  -6   5  19    12237.47    11188.27    147.47 o 
  -3   5  19     1630.78     1596.38     39.26 o 
   0   5  19     2444.33     2259.61     58.99 o 
   3   5  19      401.61      348.97     34.96 o 
 -11   6  19      688.35      574.87     52.85 o 
  -8   6  19      332.69      308.94     32.01 o 
  -5   6  19      365.39      249.69     22.31 o 
  -2   6  19     1665.54     1432.89     49.82 o 
   1   6  19      269.12      193.03     28.03 o 
   4   6  19      725.77      574.24     48.74 o 
 -10   7  19      321.42      337.76     45.87 o 
  -7   7  19     1183.87     1370.91     59.36 o 
  -4   7  19       71.54       70.66     21.47 o 
  -1   7  19     4184.69     4121.21     85.24 o 
   2   7  19      296.73      266.41     35.11 o 
   5   7  19        6.51       -1.69     29.29 o 
 -12   8  19       64.56       19.88     67.20 o 
  -9   8  19     1189.45     1213.51    100.61 o 
  -6   8  19     2787.26     2861.55     68.47 o 
  -3   8  19      113.69      124.92     25.20 o 
   0   8  19       64.76       43.84     24.86 o 
   3   8  19       21.71       -3.58     30.92 o 
 -11   9  19       94.46       41.85     53.26 o 
  -8   9  19      179.97      319.71     50.73 o 
  -5   9  19      661.70      705.10     44.56 o 
  -2   9  19      884.31      675.85     47.25 o 
   1   9  19        9.39      -15.56     24.73 o 
 -10  10  19     1391.93     1522.96    163.00 o 
  -7  10  19      225.51      151.18     56.90 o 
  -4  10  19        4.24       15.85     24.04 o 
  -1  10  19       19.89        2.12     25.56 o 
  -9  11  19       41.04        8.72     48.53 o 
  -6  11  19      183.09      233.19     46.34 o 
  -3  11  19       10.09        8.58     31.26 o 
  -8  12  19       54.03       40.58     39.08 o 
  -5  12  19      461.21      502.68     60.97 o 
   0   1  20    14461.15    13430.10    108.74 o 
  -2   2  20    10991.37    10005.64    114.49 o 
   1   2  20    10581.96    10771.68     98.82 o 
  -4   3  20     5403.75     5307.05     77.36 o 
  -1   3  20    12452.05    12621.53    109.50 o 
   2   3  20     1881.45     2081.22     49.67 o 
  -6   4  20      885.66      957.59     42.98 o 
  -3   4  20    10998.15    10865.83    103.07 o 
   0   4  20    22643.04    22454.04    180.09 o 
   3   4  20     4353.22     4360.92     85.76 o 
  -8   5  20     1443.35     1741.73     66.41 o 
  -5   5  20     2714.98     3229.24     61.68 o 
  -2   5  20      122.00      199.24     21.07 o 
   1   5  20      614.15      762.53     42.85 o 
   4   5  20     1304.97     1217.46     55.62 o 
 -10   6  20      870.77      830.75     97.23 o 
  -7   6  20      195.29      186.49     27.03 o 
  -4   6  20     5050.69     4508.87     74.01 o 
  -1   6  20      874.65      760.25     40.87 o 
   2   6  20     1107.01     1012.34     50.50 o 
   5   6  20      135.07      232.86     38.96 o 
 -12   7  20        8.46       19.50     43.89 o 
  -9   7  20      205.88      330.00     66.06 o 
  -6   7  20     5361.35     5797.02     94.10 o 
  -3   7  20     6395.97     6247.55    102.85 o 
   0   7  20      282.97      374.99     36.30 o 
   3   7  20      761.99      940.33     61.35 o 
 -11   8  20     1197.25     1392.88    120.64 o 
  -8   8  20     2050.73     1867.81     81.18 o 
  -5   8  20     1082.57     1004.39     64.62 o 
  -2   8  20     3524.17     3394.14     82.26 o 
   1   8  20      252.34      236.79     36.68 o 
 -10   9  20       14.25       71.03     40.06 o 
  -7   9  20     1096.69     1138.49     75.47 o 
  -4   9  20      586.39      543.92     47.85 o 
  -1   9  20      440.73      316.07     37.44 o 
   2   9  20      153.31      156.62     38.70 o 
  -9  10  20      574.73      352.22     74.82 o 
  -6  10  20      695.18      705.65     53.46 o 
  -3  10  20     1152.31     1348.82     63.01 o 
   0  10  20      416.30      439.47     46.68 o 
  -8  11  20      138.27      114.24     53.93 o 
  -5  11  20       33.04       13.35     30.22 o 
  -2  11  20       56.02       60.43     34.84 o 
  -7  12  20      601.51      559.17     62.24 o 
   0   0  21    26765.54    25118.30    266.44 o 
   1   1  21     2385.15     2263.56     41.86 o 
  -1   2  21    20926.32    20443.29    148.69 o 
   2   2  21     9109.09     9439.47     95.27 o 
  -3   3  21       38.32       23.85     14.17 o 
   0   3  21     4478.48     4469.50     67.30 o 
   3   3  21     3997.71     4214.51    100.46 o 
  -5   4  21     5736.73     5432.15    121.92 o 
  -2   4  21     5677.37     5909.50     73.95 o 
   1   4  21     1445.46     1584.70     51.54 o 
   4   4  21      275.35      435.73     37.26 o 
  -7   5  21     1015.07     1025.29     47.08 o 
  -4   5  21      160.65      119.24     17.79 o 
  -1   5  21     1804.06     1809.26     53.06 o 
   2   5  21      403.51      461.98     36.77 o 
   5   5  21     2123.22     2053.41    104.17 o 
  -9   6  21       16.56       57.33     51.55 o 
  -6   6  21      742.77      918.25     44.53 o 
  -3   6  21       24.05       77.51     23.48 o 
   0   6  21     5589.65     6027.27    102.58 o 
   3   6  21     1542.42     1644.40     64.34 o 
   6   6  21      778.63      687.22    113.34 o 
 -11   7  21        6.19      -30.02     30.81 o 
  -8   7  21      726.86      832.48     59.03 o 
  -5   7  21     6677.78     6535.62     95.26 o 
  -2   7  21     1427.49     1216.34     51.36 o 
   1   7  21      213.68      169.41     30.95 o 
   4   7  21      203.71      165.55     47.68 o 
 -10   8  21      701.56      669.18     91.26 o 
  -7   8  21        4.84        4.04     28.93 o 
  -4   8  21     1281.18     1432.73     56.25 o 
  -1   8  21     1735.41     1681.63     63.73 o 
   2   8  21       51.59       75.15     30.16 o 
  -9   9  21     1049.02      928.03    108.98 o 
  -6   9  21      637.79      499.33     41.31 o 
  -3   9  21      292.00      221.09     31.97 o 
   0   9  21      595.87      950.62     59.50 o 
  -8  10  21      258.98      387.79     75.99 o 
  -5  10  21      359.36      543.98     68.02 o 
  -2  10  21        7.57       21.21     27.09 o 
  -7  11  21       34.61       11.78     36.32 o 
  -4  11  21      175.10      120.88     36.59 o 
  -6  12  21      282.27      199.43     48.20 o 
  -1   1  22     2464.55     2563.50     52.71 o 
  -3   2  22    10102.01    11128.28    132.24 o 
   0   2  22     3391.95     3813.95     56.61 o 
  -5   3  22     3465.95     3476.02     72.51 o 
  -2   3  22     3422.83     3491.21     55.33 o 
   1   3  22     2734.61     3325.51     61.69 o 
  -7   4  22       25.38       32.07     22.34 o 
  -4   4  22     1603.00     1703.57     46.59 o 
  -1   4  22     1311.04     1064.14     34.81 o 
   2   4  22     3953.02     3904.76    141.57 o 
  -9   5  22     1730.02     1748.45     81.66 o 
  -6   5  22      620.20      642.12     44.38 o 
  -3   5  22     3672.23     3752.88     61.31 o 
   0   5  22      560.38      514.30     45.08 o 
   3   5  22       15.66       38.06     22.50 o 
 -11   6  22        3.16      -10.58     39.92 o 
  -8   6  22      691.02      722.71     45.10 o 
  -5   6  22      930.72      867.05     55.82 o 
  -2   6  22      610.03      637.98     45.66 o 
   1   6  22      492.55      492.52     39.13 o 
   4   6  22        1.43      -30.49     25.49 o 
 -10   7  22      444.52      423.22     53.97 o 
  -7   7  22      122.19      136.34     29.80 o 
  -4   7  22       59.44       22.10     19.78 o 
  -1   7  22      460.84      335.94     33.99 o 
   2   7  22        3.91      -13.05     23.67 o 
  -9   8  22      131.29      145.84     38.91 o 
  -6   8  22        5.77       13.10     24.60 o 
  -3   8  22     1579.13     1550.52     59.91 o 
   0   8  22      435.76      423.49     41.50 o 
   3   8  22      555.95      567.63     56.35 o 
 -11   9  22       44.49       -5.61     53.80 o 
  -8   9  22      156.68      182.06     59.57 o 
  -5   9  22        4.48       -8.18     22.04 o 
  -2   9  22     4402.98     4711.02    103.30 o 
   1   9  22      258.72      187.71     37.95 o 
 -10  10  22        1.37      -23.02     42.81 o 
  -7  10  22      118.42       77.03     50.81 o 
  -4  10  22       35.30       41.42     26.82 o 
  -1  10  22       57.00      101.12     34.06 o 
  -9  11  22      236.06      210.94    133.46 o 
  -6  11  22      111.49       87.26     36.74 o 
  -3  11  22       18.58       13.72     32.52 o 
   0   1  23      146.51      172.41     16.78 o 
  -2   2  23     1794.09     1875.45     46.00 o 
   1   2  23     2890.87     2615.55     48.98 o 
  -4   3  23     5755.56     5342.40     80.27 o 
  -1   3  23     9643.83     9753.80     98.99 o 
   2   3  23       30.14       19.51     16.88 o 
  -6   4  23     2239.23     2596.80     76.95 o 
  -3   4  23      454.50      392.30     27.65 o 
   0   4  23       33.76        8.88     15.39 o 
   3   4  23      390.85      236.46     42.60 o 
  -8   5  23       20.65       49.28     25.70 o 
  -5   5  23        3.36      -22.73     15.37 o 
  -2   5  23     1541.01     1649.16     55.49 o 
   1   5  23      243.49      277.89     31.03 o 
   4   5  23     2840.61     3313.54    185.30 o 
 -10   6  23      199.21      271.70     46.40 o 
  -7   6  23       80.40       82.60     24.41 o 
  -4   6  23      235.11      401.01     35.03 o 
  -1   6  23     2413.96     2545.62     67.45 o 
   2   6  23      753.23      970.65     52.29 o 
   5   6  23      807.76      620.15     63.41 o 
  -9   7  23      207.64      207.73     41.09 o 
  -6   7  23     1199.44     1198.25     58.02 o 
  -3   7  23     2608.63     2435.75     67.26 o 
   0   7  23     2536.95     2304.61     88.76 o 
   3   7  23       24.32       91.67     34.14 o 
 -11   8  23      151.00      178.16     92.75 o 
  -8   8  23     1598.25     1768.20     82.36 o 
  -5   8  23     1844.02     1816.08    101.36 o 
  -2   8  23       10.96       -3.17     22.01 o 
   1   8  23       46.12       -7.55     25.37 o 
 -10   9  23      250.82      155.61     62.53 o 
  -7   9  23      123.88       70.70     40.26 o 
  -4   9  23      582.34      472.25     42.10 o 
  -1   9  23      141.29      128.33     32.29 o 
  -9  10  23       56.44       -1.37     50.00 o 
  -6  10  23        3.85       -0.13     36.47 o 
  -3  10  23        3.50       -1.62     26.11 o 
   0  10  23      207.52      188.64     37.77 o 
  -8  11  23       16.06       41.83     90.44 o 
  -5  11  23      107.40       71.53     42.78 o 
   0   0  24    16612.46    16285.07    282.50 o 
   1   1  24    11194.79    10716.59    153.95 o 
  -1   2  24       65.39       55.20     15.58 o 
   2   2  24     1257.19      971.24     59.82 o 
  -3   3  24      951.01     1232.15     41.51 o 
   0   3  24       73.42      111.72     17.84 o 
   3   3  24      523.55      604.00     65.04 o 
  -5   4  24     1356.49     1296.87     50.24 o 
  -2   4  24    10633.51    10311.30    105.91 o 
   1   4  24    13404.12    13149.14    152.99 o 
   4   4  24      130.43       99.93     29.38 o 
  -7   5  24      132.10      147.99     27.75 o 
  -4   5  24     5454.63     5622.75     86.07 o 
  -1   5  24       98.73       68.58     21.31 o 
   2   5  24     3909.79     3979.50     87.99 o 
   5   5  24      654.52      630.48     61.07 o 
  -9   6  24     1839.40     2071.66    166.73 o 
  -6   6  24     2785.16     2810.26     93.37 o 
  -3   6  24     2228.55     2143.94     60.83 o 
   0   6  24     3527.61     3333.71     82.85 o 
   3   6  24      137.73      160.81     31.90 o 
 -11   7  24      233.26      126.10     50.34 o 
  -8   7  24      746.06      905.58     56.42 o 
  -5   7  24     2083.58     2340.20     83.85 o 
  -2   7  24       83.74       68.11     23.82 o 
   1   7  24       94.44       96.32     28.07 o 
   4   7  24      126.28       80.95     40.61 o 
 -10   8  24      698.69      617.99     77.65 o 
  -7   8  24       37.22       17.82     29.73 o 
  -4   8  24      332.90      292.35     34.26 o 
  -1   8  24     1257.22     1495.70     73.56 o 
   2   8  24     2355.88     2385.16     84.31 o 
  -9   9  24      255.09      260.19     56.39 o 
  -6   9  24     1392.57     1804.65     78.21 o 
  -3   9  24     3433.79     3613.36    127.85 o 
   0   9  24        6.14       20.51     28.61 o 
  -8  10  24      931.04     1083.18    120.45 o 
  -5  10  24        2.36      -16.03     24.28 o 
  -2  10  24      323.01      287.14     39.78 o 
  -7  11  24       10.63       11.19     47.37 o 
  -4  11  24      191.21      179.62     52.15 o 
  -1   1  25      516.74      453.83     27.48 o 
  -3   2  25     5492.02     5252.91     80.40 o 
   0   2  25       43.40       25.32     16.12 o 
  -5   3  25      104.32       65.82     21.83 o 
  -2   3  25      842.19      921.11     37.52 o 
   1   3  25     1842.21     1860.00     55.98 o 
  -7   4  25     2166.53     2047.79     73.39 o 
  -4   4  25     6471.66     6668.48     94.64 o 
  -1   4  25       50.43       37.30     16.67 o 
   2   4  25       20.07       -4.68     21.87 o 
  -9   5  25       98.31       63.81     30.68 o 
  -6   5  25        8.66        8.09     20.27 o 
  -3   5  25      234.34      171.49     25.58 o 
   0   5  25       14.72        4.58     18.91 o 
   3   5  25     1778.40     1878.80     75.81 o 
 -11   6  25      126.48      105.98     41.39 o 
  -8   6  25       68.80       17.01     27.42 o 
  -5   6  25      743.14      650.92     41.10 o 
  -2   6  25     1513.83     1881.72     60.61 o 
   1   6  25     1510.94     1594.87     62.89 o 
   4   6  25      522.74      636.90     63.28 o 
 -10   7  25       49.36        8.56     34.65 o 
  -7   7  25     4069.74     4234.32    104.09 o 
  -4   7  25     1749.24     1720.19     68.49 o 
  -1   7  25      134.02      157.12     28.35 o 
   2   7  25       84.38       52.70     28.26 o 
  -9   8  25       30.91       23.23     40.40 o 
  -6   8  25      199.82      259.63     43.66 o 
  -3   8  25      448.40      468.90     41.16 o 
   0   8  25      262.90      220.55     34.72 o 
  -8   9  25       66.09       51.98     41.00 o 
  -5   9  25      144.55       88.89     32.51 o 
  -2   9  25       39.65       33.17     27.31 o 
   1   9  25        1.42       26.94     32.12 o 
  -7  10  25       13.75      -21.77     64.63 o 
  -4  10  25        2.31      -19.70     24.31 o 
  -1  10  25      185.58      138.23     38.38 o 
  -6  11  25      417.22      518.71     78.34 o 
   0   1  26     4437.97     4585.10     82.81 o 
  -2   2  26       75.21       71.80     19.18 o 
   1   2  26     1581.65     1486.12     45.87 o 
  -4   3  26      131.29       88.93     20.21 o 
  -1   3  26     1715.39     1467.55     44.71 o 
   2   3  26     5097.90     4971.44     92.80 o 
  -6   4  26       10.81      -11.92     19.50 o 
  -3   4  26      943.06     1135.57     43.11 o 
   0   4  26      203.90      220.86     26.67 o 
   3   4  26       52.47       50.65     27.45 o 
  -8   5  26       96.18        8.34     28.13 o 
  -5   5  26      820.65      770.03     44.05 o 
  -2   5  26      233.74      336.33     36.09 o 
   1   5  26     2250.71     2158.36     87.14 o 
   4   5  26       45.97       21.89     30.87 o 
 -10   6  26        5.01       25.96     32.33 o 
  -7   6  26       60.19       52.82     25.04 o 
  -4   6  26     2498.62     2294.45     73.54 o 
  -1   6  26      357.96      303.48     33.38 o 
   2   6  26       16.91      -24.46     26.48 o 
   5   6  26       78.73       93.95     40.66 o 
  -9   7  26     1383.42     1421.45     93.19 o 
  -6   7  26        5.51        0.00     25.25 o 
  -3   7  26     1268.95     1336.54     68.30 o 
   0   7  26      153.52      154.12     30.36 o 
   3   7  26      505.24      411.36     50.63 o 
  -8   8  26      356.63      457.75     54.92 o 
  -5   8  26     1132.10      963.77     58.21 o 
  -2   8  26      143.70       92.88     28.34 o 
   1   8  26      125.53       83.85     33.10 o 
 -10   9  26      157.00       77.87    109.86 o 
  -7   9  26      579.81      697.11     81.48 o 
  -4   9  26     1601.57     1747.12     76.77 o 
  -1   9  26       30.25      -10.38     27.31 o 
  -9  10  26      140.38      138.29     64.39 o 
  -6  10  26      267.61      305.43     44.40 o 
  -3  10  26      167.31       64.37     32.73 o 
  -5  11  26       38.84       27.97     38.16 o 
   0   0  27     1360.75     1298.56    130.52 o 
   1   1  27    13193.60    13468.51    200.07 o 
  -1   2  27      239.52      211.94     26.42 o 
   2   2  27      685.45      781.88     41.83 o 
  -3   3  27     8630.24     7884.31    104.49 o 
   0   3  27       19.89      -16.12     15.77 o 
   3   3  27       63.20       35.80     25.65 o 
  -5   4  27      419.30      410.30     35.64 o 
  -2   4  27      425.13      561.24     39.72 o 
   1   4  27      550.54      526.22     43.22 o 
   4   4  27     1102.12     1152.90     64.87 o 
  -7   5  27      289.94      227.64     36.09 o 
  -4   5  27       75.01       90.08     22.07 o 
  -1   5  27     3408.67     3717.05     80.82 o 
   2   5  27     5079.72     5154.54    115.80 o 
   5   5  27      358.04      178.57     44.64 o 
  -9   6  27       40.13       10.41     34.62 o 
  -6   6  27     2862.35     3269.00     89.96 o 
  -3   6  27     4614.45     4514.35    102.65 o 
   0   6  27      270.35      202.67     31.26 o 
   3   6  27       96.46      142.43     36.94 o 
  -8   7  27      384.53      291.86     41.44 o 
  -5   7  27       73.02       68.91     28.62 o 
  -2   7  27      807.34      691.74     49.02 o 
   1   7  27      332.14      182.99     37.67 o 
 -10   8  27      335.45      312.74     61.18 o 
  -7   8  27     1904.98     1874.65     97.99 o 
  -4   8  27      712.06      534.06     49.05 o 
  -1   8  27      205.72      230.14     34.70 o 
   2   8  27       92.65      120.36     41.36 o 
  -9   9  27      379.01      360.02     77.47 o 
  -6   9  27      349.96      271.15     48.48 o 
  -3   9  27       17.30       10.34     26.96 o 
   0   9  27       55.47       57.64     31.65 o 
  -8  10  27       76.93       68.21     55.62 o 
  -5  10  27      121.07      100.15     35.56 o 
  -2  10  27      373.64      227.21     43.40 o 
  -1   1  28     3593.23     3585.88     83.59 o 
  -3   2  28     4304.89     4598.13     79.16 o 
   0   2  28     3565.39     3647.20    100.17 o 
  -5   3  28     2407.75     2691.39     71.48 o 
  -2   3  28     2240.43     2478.92     59.16 o 
   1   3  28      587.15      617.89     39.62 o 
  -7   4  28     1589.36     1687.61    134.68 o 
  -4   4  28     4213.14     4455.41     89.25 o 
  -1   4  28     1158.72     1215.83     65.58 o 
   2   4  28     1171.88      983.03     60.51 o 
  -9   5  28        6.47      -33.20     27.86 o 
  -6   5  28      114.47      174.68     30.47 o 
  -3   5  28      702.42      702.96     42.09 o 
   0   5  28     2139.82     2432.58     78.06 o 
   3   5  28       14.65      -10.25     26.51 o 
  -8   6  28     1112.50     1207.17     66.02 o 
  -5   6  28      625.39      791.42     61.28 o 
  -2   6  28      209.55      133.49     31.05 o 
   1   6  28      721.73      974.56     60.99 o 
   4   6  28      238.92      332.75     60.67 o 
 -10   7  28      329.41      272.21     57.99 o 
  -7   7  28       47.55       25.71     29.88 o 
  -4   7  28     1481.62     1557.56     68.59 o 
  -1   7  28       57.89       54.92     25.13 o 
   2   7  28      155.99      107.18     36.23 o 
  -9   8  28      165.64      194.59     55.43 o 
  -6   8  28      748.13      679.32     61.95 o 
  -3   8  28      642.78      726.14     72.36 o 
   0   8  28     1558.83     1595.67     73.55 o 
  -8   9  28      121.41       69.99     47.19 o 
  -5   9  28      153.48      223.40     40.70 o 
  -2   9  28       45.75        6.18     28.13 o 
  -7  10  28      164.88      221.51     68.14 o 
  -4  10  28      709.20      621.52     65.64 o 
   0   1  29      601.93      541.44     37.31 o 
  -2   2  29     3033.10     3178.54     74.64 o 
   1   2  29      826.95      888.91     44.77 o 
  -4   3  29     1270.31     1324.78     53.50 o 
  -1   3  29     1383.77     1410.54     53.76 o 
   2   3  29       24.29       21.65     24.12 o 
  -6   4  29        1.96      -20.71     21.59 o 
  -3   4  29      317.46      415.50     32.42 o 
   0   4  29      261.56      181.24     36.68 o 
   3   4  29     1149.08     1253.71     65.67 o 
  -8   5  29      275.58      367.85     44.90 o 
  -5   5  29       66.02       51.03     23.47 o 
  -2   5  29     3249.07     3457.42     89.35 o 
   1   5  29     1812.67     1850.01     75.38 o 
   4   5  29      227.96      271.15     47.60 o 
 -10   6  29      461.46      541.03     80.39 o 
  -7   6  29      407.75      431.14     47.05 o 
  -4   6  29       88.50       17.80     24.78 o 
  -1   6  29      170.59      129.77     37.89 o 
   2   6  29      108.22       57.47     32.60 o 
  -9   7  29        2.36       14.38     48.40 o 
  -6   7  29      604.65      691.75     62.05 o 
  -3   7  29      272.78      175.04     48.52 o 
   0   7  29       82.19      137.86     35.63 o 
   3   7  29      232.55      274.45     55.80 o 
  -8   8  29      321.38      380.07     62.43 o 
  -5   8  29       54.66       96.78     33.57 o 
  -2   8  29      114.77      193.45     42.01 o 
   1   8  29        3.57      -21.65     32.37 o 
  -7   9  29        8.53       -1.94     42.83 o 
  -4   9  29      100.06       39.46     36.13 o 
  -1   9  29       18.40       35.07     30.50 o 
  -6  10  29       77.03       62.39     40.85 o 
  -3  10  29      149.38       68.38     37.25 o 
   0   0  30    12867.51    14057.88    488.10 o 
   1   1  30      840.04      916.52     46.29 o 
  -1   2  30     1282.19     1353.83     53.86 o 
   2   2  30     1082.94     1037.62     56.58 o 
  -3   3  30      506.44      445.83     36.88 o 
   0   3  30     7312.64     7132.12    145.07 o 
   3   3  30     1456.48     1322.17     65.17 o 
  -5   4  30     1123.12      925.65     49.69 o 
  -2   4  30       82.02       48.83     25.27 o 
   1   4  30      550.35      484.98     44.48 o 
   4   4  30       34.89        8.29     29.78 o 
  -7   5  30     1671.69     2013.57     80.05 o 
  -4   5  30      762.45      801.01     63.76 o 
  -1   5  30       60.61      -36.95     24.63 o 
   2   5  30       77.01       78.38     39.44 o 
  -9   6  30       48.57       51.44     33.94 o 
  -6   6  30       22.62       61.28     30.57 o 
  -3   6  30      771.42      703.57     51.27 o 
   0   6  30      218.65      181.15     36.52 o 
   3   6  30        1.46      -38.76     29.30 o 
  -8   7  30       71.93       25.70     34.53 o 
  -5   7  30      172.95      158.06     39.59 o 
  -2   7  30        2.97       -3.46     26.02 o 
   1   7  30     2303.67     2457.51    105.04 o 
  -7   8  30      488.19      758.31     75.14 o 
  -4   8  30     1176.10     1185.77     66.84 o 
  -1   8  30      358.45      199.90     42.23 o 
  -6   9  30      605.49      646.57     66.42 o 
  -3   9  30        1.86       17.78     32.20 o 
  -1   1  31     3532.78     3643.73     82.14 o 
  -3   2  31      591.27      656.57     42.58 o 
   0   2  31      162.01      206.35     29.20 o 
  -5   3  31     1733.07     1693.62     64.08 o 
  -2   3  31      270.25      288.59     32.69 o 
   1   3  31      520.79      569.47     78.67 o 
  -7   4  31        1.46      -34.40     25.61 o 
  -4   4  31      146.37      107.40     27.50 o 
  -1   4  31      101.28      192.13     41.53 o 
   2   4  31     1089.76      974.78     59.89 o 
  -9   5  31      319.84      289.77     46.41 o 
  -6   5  31        6.08       26.63     24.97 o 
  -3   5  31     1245.38     1456.01     90.05 o 
   0   5  31     1566.79     1614.36     83.18 o 
   3   5  31     1453.64     1621.32     78.98 o 
  -8   6  31      774.54      825.05     69.23 o 
  -5   6  31     3235.44     3501.99    111.20 o 
  -2   6  31     1881.21     1927.52     89.09 o 
   1   6  31        2.22       17.20     31.24 o 
  -7   7  31      501.70      514.48     52.18 o 
  -4   7  31      110.63      110.82     39.18 o 
  -1   7  31      356.21      314.74     51.50 o 
   2   7  31      429.77      436.37     53.70 o 
  -6   8  31       86.95       44.12     36.08 o 
  -3   8  31       10.07       12.44     29.32 o 
   0   8  31        1.19      -32.20     32.12 o 
  -5   9  31        4.02       32.88     32.49 o 
  -2   9  31      105.82      115.05     41.35 o 
   0   1  32      308.90      363.92     35.45 o 
  -2   2  32      430.52      463.75     38.12 o 
   1   2  32      770.33      778.44     52.12 o 
  -4   3  32      102.36       69.01     28.33 o 
  -1   3  32     1099.92      956.18     49.63 o 
   2   3  32       50.22       19.62     30.71 o 
  -6   4  32     2991.72     2911.79     90.25 o 
  -3   4  32       33.44       50.50     24.32 o 
   0   4  32     1150.70     1229.42     73.92 o 
   3   4  32      194.42      155.04     73.77 o 
  -8   5  32      108.03       24.69     43.66 o 
  -5   5  32      186.15      228.60     38.53 o 
  -2   5  32     1223.77     1326.36     84.35 o 
   1   5  32        4.80      -27.00     30.30 o 
   4   5  32       11.53       41.58     35.38 o 
  -7   6  32      224.77      267.64     43.04 o 
  -4   6  32        3.78       -5.36     24.88 o 
  -1   6  32      296.18      110.32     42.65 o 
   2   6  32      372.55      396.06     52.07 o 
  -6   7  32       32.76      -31.25     33.05 o 
  -3   7  32      220.81      133.21     38.89 o 
   0   7  32      927.90      924.32     82.16 o 
  -8   8  32      106.78       55.95     43.72 o 
  -5   8  32     1217.02     1507.39     87.04 o 
  -2   8  32      173.77      196.59     47.79 o 
  -4   9  32      109.43       88.66     44.08 o 
   0   0  33     8407.83     8441.88    522.10 o 
   1   1  33       11.35       70.80     24.70 o 
  -1   2  33      260.79      100.78     27.17 o 
   2   2  33      250.07      154.97     34.13 o 
  -3   3  33       21.98       -0.12     22.59 o 
   0   3  33      181.46      172.37     33.01 o 
   3   3  33      198.97      192.28     47.92 o 
  -5   4  33       59.16       72.90     30.67 o 
  -2   4  33       38.26       47.02     31.45 o 
   1   4  33     1387.78     1347.99     85.30 o 
   4   4  33      890.70     1020.74     69.46 o 
  -7   5  33       34.13       60.33     33.98 o 
  -4   5  33     2889.88     2668.07     98.44 o 
  -1   5  33     1022.08     1064.40     72.48 o 
   2   5  33        7.44        4.85     35.00 o 
  -6   6  33      194.90      220.08     40.53 o 
  -3   6  33       40.87       42.57     35.10 o 
   0   6  33       13.28       14.33     33.64 o 
  -8   7  33      196.48      144.73     48.98 o 
  -5   7  33      424.39      321.83     49.74 o 
  -2   7  33      137.83      126.27     41.83 o 
   1   7  33      127.89      136.17     45.24 o 
  -7   8  33      256.04      139.28     46.57 o 
  -4   8  33        5.15      -28.82     41.18 o 
  -1   8  33        1.36      -56.97     37.98 o 
  -1   1  34        2.26       -5.59     21.56 o 
  -3   2  34     1502.98     1433.30     66.99 o 
   0   2  34     1672.82     1973.56     67.56 o 
  -5   3  34      677.81      697.29     57.86 o 
  -2   3  34     1002.64     1035.98     53.62 o 
   1   3  34        1.75       -2.70     31.22 o 
  -7   4  34      599.85      508.08     53.74 o 
  -4   4  34      361.09      430.20     45.99 o 
  -1   4  34     3761.69     4030.46    141.49 o 
   2   4  34       12.60       32.34     42.86 o 
  -6   5  34     1984.08     2056.20     83.39 o 
  -3   5  34       46.48       24.43     32.77 o 
   0   5  34        3.69       26.99     35.97 o 
   3   5  34      256.69      291.70     49.00 o 
  -8   6  34       12.11       17.05     39.74 o 
  -5   6  34      124.17      131.70     48.88 o 
  -2   6  34      185.23      165.58     43.65 o 
   1   6  34      448.71      290.26     53.83 o 
  -7   7  34      343.38      322.58     53.51 o 
  -4   7  34     1167.53     1183.62     78.82 o 
  -1   7  34      854.94      943.71     77.54 o 
  -6   8  34      211.13      207.80     49.19 o 
  -3   8  34       23.17       40.64     39.86 o 
   0   1  35     1958.19     1936.24     86.65 o 
  -2   2  35      106.46       92.25     27.96 o 
   1   2  35       48.63       69.17     30.07 o 
  -4   3  35       11.02       33.96     29.99 o 
  -1   3  35       15.28       -7.05     31.67 o 
   2   3  35      435.07      451.72     56.49 o 
  -6   4  35      157.18       71.98     39.92 o 
  -3   4  35     1471.30     1652.97     73.56 o 
   0   4  35     3307.94     3257.10    111.59 o 
   3   4  35      613.76      510.55     61.82 o 
  -8   5  35      841.38      914.78     92.69 o 
  -5   5  35      720.12      758.84     67.56 o 
  -2   5  35       25.85        5.67     35.80 o 
   1   5  35       38.77       29.77     37.26 o 
  -7   6  35       75.24      126.15     45.30 o 
  -4   6  35      644.24      604.14     74.55 o 
  -1   6  35        4.92       25.90     39.38 o 
  -6   7  35      197.49      118.22     53.71 o 
  -3   7  35      337.00      410.66     56.55 o 
   0   7  35      156.74      143.20     59.30 o 
  -5   8  35       42.51       39.92     50.69 o 
   0   0  36     1555.28     1594.93    147.73 o 
   1   1  36        4.97       -6.05     23.70 o 
  -1   2  36     2324.62     2319.53     74.69 o 
   2   2  36     1604.91     1622.23     75.29 o 
  -3   3  36        2.53      -37.18     24.78 o 
   0   3  36      411.50      315.82     50.26 o 
   3   3  36       48.85      -18.98     36.04 o 
  -5   4  36      112.50      132.25     37.35 o 
  -2   4  36      607.12      586.45     60.40 o 
   1   4  36      444.15      576.54     62.59 o 
  -7   5  36       49.04       81.70     43.79 o 
  -4   5  36      135.26      172.54     50.95 o 
  -1   5  36      336.28      293.81     49.62 o 
   2   5  36       13.32       -9.95     38.39 o 
  -6   6  36      319.91      263.19     59.61 o 
  -3   6  36        7.41      -29.84     32.67 o 
   0   6  36      546.16      653.92     67.18 o 
  -5   7  36      428.89      447.87     73.86 o 
  -2   7  36      151.04       22.71     39.08 o 
  -1   1  37      561.90      524.14     44.41 o 
  -3   2  37       20.22        1.24     28.73 o 
   0   2  37      315.48      123.73     35.53 o 
  -5   3  37      171.44      174.84     45.85 o 
  -2   3  37      220.12      135.16     44.01 o 
   1   3  37     1521.40     1639.49     88.86 o 
  -7   4  37      213.68      186.36     51.11 o 
  -4   4  37      483.74      470.76     51.45 o 
  -1   4  37      482.83      504.30     57.73 o 
   2   4  37      737.78      790.52     72.22 o 
  -6   5  37      374.65      276.64     61.49 o 
  -3   5  37     1071.89     1100.05     76.77 o 
   0   5  37      159.16       56.15     46.74 o 
  -5   6  37      248.99      160.08     57.59 o 
  -2   6  37        1.22      -24.61     32.98 o 
  -4   7  37       23.45       39.47     48.13 o 
   0   1  38        8.75       -2.37     24.66 o 
  -2   2  38      231.21      383.35     41.77 o 
   1   2  38      491.64      459.33     50.86 o 
  -4   3  38      972.76     1033.53     66.13 o 
  -1   3  38      766.33      804.56     90.29 o 
   2   3  38      129.62       93.81     39.88 o 
  -6   4  38        8.51       -7.83     38.46 o 
  -3   4  38      328.94      357.86     63.84 o 
   0   4  38      103.41      113.22     42.65 o 
  -5   5  38        6.66      -21.36     40.55 o 
  -2   5  38       57.59       63.75     40.71 o 
   1   5  38       28.70       -6.36     38.03 o 
  -4   6  38        1.58      -50.12     41.68 o 
  -1   6  38     1006.98     1022.77     81.92 o 
   0   0  39       11.78       45.16     45.66 o 
   1   1  39       75.95       58.17     47.06 o 
  -1   2  39      319.56      267.44     40.65 o 
   2   2  39       25.92       40.10     38.27 o 
  -3   3  39       12.98      -14.42     29.41 o 
   0   3  39      338.15      403.09     56.42 o 
   3   3  39      210.46      257.53     53.31 o 
  -5   4  39       72.35       60.55     37.89 o 
  -2   4  39      992.83      866.84     78.89 o 
   1   4  39      417.56      383.48     59.05 o 
  -4   5  39       74.88      114.55     51.59 o 
  -1   5  39        2.22       33.30     38.59 o 
  -3   6  39        3.09       33.02     39.88 o 
  -1   1  40       44.19       43.26     28.68 o 
  -3   2  40      895.73      960.83     66.98 o 
   0   2  40       72.95       97.50     34.55 o 
  -5   3  40        1.12       -1.62     36.87 o 
  -2   3  40      220.53      130.01     35.96 o 
   1   3  40      227.56      143.16     45.48 o 
  -4   4  40      833.21      796.57     72.42 o 
  -1   4  40       51.25       11.75     39.56 o 
  -3   5  40        5.51       34.12     46.99 o 
   0   1  41       24.70       44.52     30.16 o 
  -2   2  41      194.60      174.48     39.83 o 
   1   2  41        9.75       11.93     37.53 o 
  -4   3  41       61.87      112.42     40.60 o 
  -1   3  41     2506.67     2610.94    197.01 o 
  -3   4  41       90.86       77.80     49.98 o 
   0   4  41       36.63       81.41     44.95 o 
   0   0  42       16.05      119.11     60.20 o 
   1   1  42      668.54      722.92     62.18 o 
  -1   2  42        0.78      -45.38     31.07 o 
  -3   3  42      557.81      627.43     69.96 o 
   0   3  42        8.29       14.99     35.06 o 
  -1   1  43        7.53       40.71     34.15 o 
   0   2  43      210.01       70.96     39.36 o 
                                                 
